# Supplementary material for: Poly[[bis­[μ-1,4-bis­(3-pyridylmeth­yl)piperazine-κ2 N:N′]dichlorido­cadmium(II)] tetra­hydrate]
Source: Acta Crystallogr Sect E Struct Rep Online. 2009 Jul 18;65(Pt 8):m947. doi: 10.1107/S1600536809027767 (PMC2977128; doi:10.1107/S1600536809027767)
Supplement: Supplementary file 1 [file e-65-0m947-sup1.cif]

##############################################################################
###                                                                        ###
###        Electronic paper (Acta Crystallographica Section E)             ###
###                                                                        ###
##############################################################################
#                                                                            #
# This CIF contains the data in a paper accepted for publication in Acta     #
# Crystallographica Section E. It conforms to the requirements of Notes      #
# for Authors for Section E, and has been peer reviewed under the auspices   #
# of the IUCr Commission on Journals.                                        #
#                                                                            #
# Full details of the Crystallographic Information File format               #
# are given in the paper "The Crystallographic Information File (CIF):       #
# a New Standard Archive File for Crystallography" by S. R. Hall, F. H.      #
# Allen and I. D. Brown [Acta Cryst. (1991), A47, 655-685].                  #
#                                                                            #
# The current version of the core CIF dictionary is obtainable from          #
# ftp://ftp.iucr.org/pub/cif_core.dic. The current version number is 2.4.    #
#                                                                            #
# Software is freely available for graphical display of the structure(s) in  #
# this CIF.  For information consult the CIF home page http://www.iucr.org/  #
# cif/home.html                                                              #
#                                                                            #
# This file may be used for bona fide research purposes within the           #
# scientific community so long as proper attribution is given to the journal # 
# article from which it was obtained.                                        #
#                                                                            #
##############################################################################
                                             
data_I
_audit_creation_method     SHELXL-97
_chemical_name_systematic
;
Poly[[bis[\m-1,4-bis(3-pyridylmethyl)piperazine-
\k^2^<i>N</i>:<i>N</i>']dichloridocadmium(II)] tetrahydrate]
;
_chemical_name_common     ?
_chemical_formula_moiety     'C32 H40 Cd Cl2 N8, 4(H2 O)'
_chemical_formula_sum     'C32 H48 Cd Cl2 N8 O4'
_chemical_formula_iupac     '[Cd Cl2 (C16 H20 N4)2], 4H2 O'
_chemical_formula_weight     792.08
_chemical_melting_point     ?
_symmetry_cell_setting     monoclinic
_symmetry_space_group_name_H-M     'P 21/n'
_symmetry_space_group_name_Hall     '-P 2yn'
loop_
    _symmetry_equiv_pos_as_xyz
    'x, y, z'
    '-x+1/2, y+1/2, -z+1/2'
    '-x, -y, -z'
    'x-1/2, -y-1/2, z-1/2'
_cell_length_a     10.3481(2)
_cell_length_b     13.9791(2)
_cell_length_c     12.7789(2)
_cell_angle_alpha     90.00
_cell_angle_beta     92.4730(10)
_cell_angle_gamma     90.00
_cell_volume     1846.84(5)
_cell_formula_units_Z     2
_cell_measurement_reflns_used     16643
_cell_measurement_theta_min     2.16
_cell_measurement_theta_max     25.37
_cell_measurement_temperature     173(2)
_exptl_crystal_description     fragment
_exptl_crystal_colour     colourless
_exptl_crystal_size_max     0.38
_exptl_crystal_size_mid     0.35
_exptl_crystal_size_min     0.19
_exptl_crystal_density_diffrn     1.424
_exptl_crystal_density_meas     ?
_exptl_crystal_density_method     'not measured'
_exptl_crystal_F_000     820
_exptl_absorpt_coefficient_mu     0.782
_exptl_absorpt_correction_type     multi-scan
_exptl_absorpt_process_details     '(SADABS; Sheldrick, 1996)'
_exptl_absorpt_correction_T_min     0.7533
_exptl_absorpt_correction_T_max     0.8682
_exptl_special_details
;
The fragment used in the single-crystal diffraction experiment was cleaved from
a very large prismatic crystal using a scalpel.
;
_diffrn_ambient_temperature     173(2)
_diffrn_radiation_type     MoK\a
_diffrn_radiation_wavelength     0.71073
_diffrn_radiation_source     'fine-focus sealed tube'
_diffrn_radiation_monochromator     graphite
_diffrn_measurement_device_type     'Bruker APEXII'
_diffrn_measurement_method     '\w and \f'
_diffrn_detector_area_resol_mean     ?
_diffrn_reflns_number     16443
_diffrn_reflns_av_R_equivalents     0.0269
_diffrn_reflns_av_sigmaI/netI     0.0204
_diffrn_reflns_theta_min     2.16
_diffrn_reflns_theta_max     25.37
_diffrn_reflns_theta_full     25.00
_diffrn_measured_fraction_theta_max     0.999
_diffrn_measured_fraction_theta_full     1.000
_diffrn_reflns_limit_h_min     -12
_diffrn_reflns_limit_h_max     12
_diffrn_reflns_limit_k_min     -15
_diffrn_reflns_limit_k_max     16
_diffrn_reflns_limit_l_min     -15
_diffrn_reflns_limit_l_max     15
_diffrn_standards_number     0
_diffrn_standards_interval_count     0
_diffrn_standards_interval_time     0
_diffrn_standards_decay_%     0
_refine_special_details
;
Refinement of <i>F</i>^2^ against ALL reflections. The weighted <i>R</i>-factor
<i>wR</i> and goodness of fit <i>S</i> are based on <i>F</i>^2^, conventional
<i>R</i>-factors <i>R</i> are based on <i>F</i>, with <i>F</i> set to zero for
negative <i>F</i>^2^. The threshold expression of <i>F</i>^2^ >
\s(<i>F</i>^2^) is used only for calculating <i>R</i>-factors(gt) <i>etc</i>.
and is not relevant to the choice of reflections for refinement.
<i>R</i>-factors based on <i>F</i>^2^ are statistically about twice as large
as those based on <i>F</i>, and <i>R</i>- factors based on ALL data will be
even larger.
;
_reflns_number_total     3391
_reflns_number_gt     3060
_reflns_threshold_expression     I>2\s(I)
_refine_ls_structure_factor_coef     Fsqd
_refine_ls_matrix_type     full
_refine_ls_R_factor_all     0.0243
_refine_ls_R_factor_gt     0.0213
_refine_ls_wR_factor_gt     0.0533
_refine_ls_wR_factor_ref     0.0552
_refine_ls_goodness_of_fit_ref     1.069
_refine_ls_restrained_S_all     1.069
_refine_ls_number_reflns     3391
_refine_ls_number_parameters     226
_refine_ls_number_restraints     6
_refine_ls_hydrogen_treatment     mixed
_refine_ls_weighting_scheme     calc
_refine_ls_weighting_details
         'calc w=1/[\s^2^(Fo^2^)+(0.0261P)^2^+0.7641P] where P=(Fo^2^+2Fc^2^)/3'
_atom_sites_solution_hydrogens     geom
_atom_sites_solution_primary     direct
_atom_sites_solution_secondary     difmap
_refine_ls_shift/su_max     0.001
_refine_ls_shift/su_mean     0.000
_refine_diff_density_max     0.420
_refine_diff_density_min     -0.232
_refine_ls_extinction_method     none
_refine_ls_extinction_coef     ?
loop_
    _atom_type_symbol
    _atom_type_description
    _atom_type_scat_dispersion_real
    _atom_type_scat_dispersion_imag
    _atom_type_scat_source
    'C' 'C' 0.0033 0.0016
                         'International Tables Vol C Tables 4.2.6.8 and 6.1.1.4'
    'H' 'H' 0.0000 0.0000
                         'International Tables Vol C Tables 4.2.6.8 and 6.1.1.4'
    'N' 'N' 0.0061 0.0033
                         'International Tables Vol C Tables 4.2.6.8 and 6.1.1.4'
    'O' 'O' 0.0106 0.0060
                         'International Tables Vol C Tables 4.2.6.8 and 6.1.1.4'
    'Cd' 'Cd' -0.8075 1.2024
                         'International Tables Vol C Tables 4.2.6.8 and 6.1.1.4'
    'Cl' 'Cl' 0.1484 0.1585
                         'International Tables Vol C Tables 4.2.6.8 and 6.1.1.4'
_computing_data_collection     'APEX2 (Bruker, 2006)'
_computing_cell_refinement     'SAINT (Bruker, 2006)'
_computing_data_reduction     'SAINT (Bruker, 2006)'
_computing_structure_solution     'SHELXS97 (Sheldrick, 2008)'
_computing_structure_refinement     'SHELXL97 (Sheldrick, 2008)'
_computing_molecular_graphics     '<i>CrystalMaker</i> (Palmer, 2007)'
_computing_publication_material     'SHELXL97 (Sheldrick, 2008)'
loop_
    _atom_site_type_symbol
    _atom_site_label
    _atom_site_fract_x
    _atom_site_fract_y
    _atom_site_fract_z
    _atom_site_U_iso_or_equiv
    _atom_site_adp_type
    _atom_site_calc_flag
    _atom_site_refinement_flags
    _atom_site_occupancy
    _atom_site_disorder_assembly
    _atom_site_disorder_group
    Cd Cd1 0.0000 0.5000 0.5000 0.01972(7) Uani d S 1 . .
    Cl Cl1 -0.00576(4) 0.56521(3) 0.69090(3) 0.02753(11) Uani d . 1 . .
    O O1W 0.31111(17) 1.01315(12) 0.44201(15) 0.0498(4) Uani d D 1 . .
    H H1WA 0.267(2) 0.9840(17) 0.3915(18) 0.060 Uiso d D 1 . .
    H H1WB 0.375(2) 1.0362(19) 0.4063(19) 0.060 Uiso d D 1 . .
    O O2W 0.4410(2) 0.92673(13) 0.61847(14) 0.0623(5) Uani d D 1 . .
    H H2WA 0.385(3) 0.958(2) 0.5722(19) 0.075 Uiso d D 1 . .
    H H2WB 0.443(3) 0.9689(18) 0.6730(17) 0.075 Uiso d D 1 . .
    N N1 0.16425(14) 0.61714(10) 0.46966(11) 0.0256(3) Uani d . 1 . .
    N N2 0.14429(14) 0.90557(10) 0.29043(11) 0.0242(3) Uani d . 1 . .
    N N3 -0.05153(14) 1.05084(11) 0.26799(11) 0.0267(3) Uani d . 1 . .
    N N4 -0.35028(14) 1.12026(10) 0.05522(11) 0.0235(3) Uani d . 1 . .
    C C1 0.14831(17) 0.67064(12) 0.38328(14) 0.0254(4) Uani d . 1 . .
    H H1 0.0828 0.6526 0.3328 0.031 Uiso calc R 1 . .
    C C2 0.22184(17) 0.75090(12) 0.36317(14) 0.0246(4) Uani d . 1 . .
    C C3 0.31970(18) 0.77468(13) 0.43639(15) 0.0301(4) Uani d . 1 . .
    H H3 0.3738 0.8283 0.4251 0.036 Uiso calc R 1 . .
    C C4 0.33772(19) 0.71988(13) 0.52574(16) 0.0336(4) Uani d . 1 . .
    H H4 0.4041 0.7354 0.5766 0.040 Uiso calc R 1 . .
    C C5 0.25809(18) 0.64246(13) 0.53994(15) 0.0308(4) Uani d . 1 . .
    H H5 0.2701 0.6055 0.6020 0.037 Uiso calc R 1 . .
    C C6 0.19428(18) 0.80989(13) 0.26599(14) 0.0281(4) Uani d . 1 . .
    H H6A 0.2748 0.8168 0.2276 0.034 Uiso calc R 1 . .
    H H6B 0.1301 0.7760 0.2197 0.034 Uiso calc R 1 . .
    C C7 0.02170(18) 0.90049(13) 0.34449(15) 0.0290(4) Uani d . 1 . .
    H H7A 0.0356 0.8657 0.4115 0.035 Uiso calc R 1 . .
    H H7B -0.0430 0.8647 0.3006 0.035 Uiso calc R 1 . .
    C C8 -0.0291(2) 0.99965(13) 0.36577(16) 0.0309(4) Uani d . 1 . .
    H H8A -0.1109 0.9950 0.4028 0.037 Uiso calc R 1 . .
    H H8B 0.0344 1.0350 0.4112 0.037 Uiso calc R 1 . .
    C C9 0.06858(18) 1.05772(13) 0.21285(15) 0.0307(4) Uani d . 1 . .
    H H9A 0.1326 1.0953 0.2555 0.037 Uiso calc R 1 . .
    H H9B 0.0521 1.0916 0.1456 0.037 Uiso calc R 1 . .
    C C10 0.12320(18) 0.95935(14) 0.19196(14) 0.0297(4) Uani d . 1 . .
    H H10A 0.0624 0.9237 0.1444 0.036 Uiso calc R 1 . .
    H H10B 0.2062 0.9659 0.1569 0.036 Uiso calc R 1 . .
    C C11 -0.11128(18) 1.14457(13) 0.28181(15) 0.0312(4) Uani d . 1 . .
    H H11A -0.0434 1.1930 0.2976 0.037 Uiso calc R 1 . .
    H H11B -0.1691 1.1423 0.3415 0.037 Uiso calc R 1 . .
    C C12 -0.27629(17) 1.10601(12) 0.14168(14) 0.0247(4) Uani d . 1 . .
    H H12 -0.2843 1.0468 0.1772 0.030 Uiso calc R 1 . .
    C C13 -0.18808(16) 1.17228(12) 0.18317(14) 0.0243(4) Uani d . 1 . .
    C C14 -0.17827(18) 1.25856(13) 0.13158(15) 0.0298(4) Uani d . 1 . .
    H H14 -0.1203 1.3064 0.1578 0.036 Uiso calc R 1 . .
    C C15 -0.25411(18) 1.27477(13) 0.04085(15) 0.0311(4) Uani d . 1 . .
    H H15 -0.2482 1.3335 0.0040 0.037 Uiso calc R 1 . .
    C C16 -0.33791(17) 1.20436(12) 0.00536(14) 0.0261(4) Uani d . 1 . .
    H H16 -0.3892 1.2156 -0.0569 0.031 Uiso calc R 1 . .
loop_
    _atom_site_aniso_label
    _atom_site_aniso_U_11
    _atom_site_aniso_U_22
    _atom_site_aniso_U_33
    _atom_site_aniso_U_12
    _atom_site_aniso_U_13
    _atom_site_aniso_U_23
    Cd1 0.02129(11) 0.01716(10) 0.02035(10) 0.00052(6) -0.00332(7) 0.00085(6)
    Cl1 0.0316(2) 0.0285(2) 0.0221(2) 0.00443(18) -0.00335(17) -0.00290(17)
    O1W 0.0434(10) 0.0459(10) 0.0592(11) 0.0018(7) -0.0069(8) -0.0213(8)
    O2W 0.0815(14) 0.0578(11) 0.0473(10) -0.0181(10) -0.0018(9) -0.0145(8)
    N1 0.0276(8) 0.0227(8) 0.0264(8) -0.0006(6) -0.0017(6) -0.0003(6)
    N2 0.0242(7) 0.0247(8) 0.0240(7) -0.0006(6) 0.0033(6) 0.0054(6)
    N3 0.0272(8) 0.0269(8) 0.0258(8) 0.0029(6) -0.0011(6) 0.0039(6)
    N4 0.0234(7) 0.0221(8) 0.0247(7) -0.0007(6) -0.0030(6) -0.0004(6)
    C1 0.0250(9) 0.0246(9) 0.0266(9) -0.0002(7) 0.0008(7) -0.0025(7)
    C2 0.0247(9) 0.0209(9) 0.0288(9) 0.0033(7) 0.0070(7) -0.0010(7)
    C3 0.0267(9) 0.0208(9) 0.0426(11) -0.0027(7) 0.0014(8) -0.0005(8)
    C4 0.0301(10) 0.0288(10) 0.0410(11) -0.0017(8) -0.0089(9) -0.0015(8)
    C5 0.0326(10) 0.0276(10) 0.0317(10) 0.0009(8) -0.0044(8) 0.0027(8)
    C6 0.0310(10) 0.0261(10) 0.0275(9) -0.0018(8) 0.0059(8) 0.0015(7)
    C7 0.0278(9) 0.0306(10) 0.0291(10) -0.0011(8) 0.0055(8) 0.0082(8)
    C8 0.0288(10) 0.0368(11) 0.0274(10) 0.0037(8) 0.0052(8) 0.0048(8)
    C9 0.0308(10) 0.0305(10) 0.0308(10) -0.0018(8) 0.0000(8) 0.0093(8)
    C10 0.0300(10) 0.0325(10) 0.0269(9) -0.0008(8) 0.0046(8) 0.0074(8)
    C11 0.0312(10) 0.0292(10) 0.0324(10) 0.0011(8) -0.0085(8) -0.0051(8)
    C12 0.0267(9) 0.0190(9) 0.0283(9) 0.0002(7) -0.0011(7) 0.0015(7)
    C13 0.0215(9) 0.0230(9) 0.0282(9) 0.0011(7) -0.0016(7) -0.0033(7)
    C14 0.0272(9) 0.0223(9) 0.0396(11) -0.0049(7) -0.0021(8) -0.0041(8)
    C15 0.0370(11) 0.0212(9) 0.0349(10) -0.0023(8) 0.0002(8) 0.0047(8)
    C16 0.0293(9) 0.0239(9) 0.0251(9) 0.0016(7) -0.0010(7) 0.0021(7)
_geom_special_details
;
All e.s.d.'s (except the e.s.d. in the dihedral angle between two l.s. planes)
are estimated using the full covariance matrix. The cell e.s.d.'s are taken
into account individually in the estimation of e.s.d.'s in distances, angles
and torsion angles; correlations between e.s.d.'s in cell parameters are only
used when they are defined by crystal symmetry. An approximate (isotropic)
treatment of cell e.s.d.'s is used for estimating e.s.d.'s involving l.s.
planes.
;
loop_
    _geom_bond_atom_site_label_1
    _geom_bond_atom_site_label_2
    _geom_bond_site_symmetry_2
    _geom_bond_distance
    _geom_bond_publ_flag
    Cd1 N4 4_676 2.3728(14) ?
    Cd1 N4 2_445 2.3728(14) ?
    Cd1 N1 . 2.4036(15) ?
    Cd1 N1 3_566 2.4036(15) ?
    Cd1 Cl1 . 2.6074(4) ?
    Cd1 Cl1 3_566 2.6074(4) ?
    O1W H1WA . 0.874(16) ?
    O1W H1WB . 0.884(16) ?
    O2W H2WA . 0.921(17) ?
    O2W H2WB . 0.912(17) ?
    N1 C1 . 1.338(2) ?
    N1 C5 . 1.342(2) ?
    N2 C7 . 1.472(2) ?
    N2 C6 . 1.472(2) ?
    N2 C10 . 1.474(2) ?
    N3 C8 . 1.450(2) ?
    N3 C9 . 1.458(2) ?
    N3 C11 . 1.463(2) ?
    N4 C12 . 1.332(2) ?
    N4 C16 . 1.346(2) ?
    N4 Cd1 2_455 2.3728(14) ?
    C1 C2 . 1.386(2) ?
    C1 H1 . 0.9500 ?
    C2 C3 . 1.389(3) ?
    C2 C6 . 1.508(2) ?
    C3 C4 . 1.381(3) ?
    C3 H3 . 0.9500 ?
    C4 C5 . 1.377(3) ?
    C4 H4 . 0.9500 ?
    C5 H5 . 0.9500 ?
    C6 H6A . 0.9900 ?
    C6 H6B . 0.9900 ?
    C7 C8 . 1.511(3) ?
    C7 H7A . 0.9900 ?
    C7 H7B . 0.9900 ?
    C8 H8A . 0.9900 ?
    C8 H8B . 0.9900 ?
    C9 C10 . 1.515(3) ?
    C9 H9A . 0.9900 ?
    C9 H9B . 0.9900 ?
    C10 H10A . 0.9900 ?
    C10 H10B . 0.9900 ?
    C11 C13 . 1.511(2) ?
    C11 H11A . 0.9900 ?
    C11 H11B . 0.9900 ?
    C12 C13 . 1.390(2) ?
    C12 H12 . 0.9500 ?
    C13 C14 . 1.380(3) ?
    C14 C15 . 1.390(3) ?
    C14 H14 . 0.9500 ?
    C15 C16 . 1.376(3) ?
    C15 H15 . 0.9500 ?
    C16 H16 . 0.9500 ?
loop_
    _geom_angle_atom_site_label_1
    _geom_angle_atom_site_label_2
    _geom_angle_atom_site_label_3
    _geom_angle_site_symmetry_1
    _geom_angle_site_symmetry_3
    _geom_angle
    _geom_angle_publ_flag
    N4 Cd1 N4 4_676 2_445 180.0 ?
    N4 Cd1 N1 4_676 . 94.21(5) ?
    N4 Cd1 N1 2_445 . 85.79(5) ?
    N4 Cd1 N1 4_676 3_566 85.79(5) ?
    N4 Cd1 N1 2_445 3_566 94.21(5) ?
    N1 Cd1 N1 . 3_566 180.00(5) ?
    N4 Cd1 Cl1 4_676 . 90.60(4) ?
    N4 Cd1 Cl1 2_445 . 89.40(4) ?
    N1 Cd1 Cl1 . . 87.57(4) ?
    N1 Cd1 Cl1 3_566 . 92.43(4) ?
    N4 Cd1 Cl1 4_676 3_566 89.40(4) ?
    N4 Cd1 Cl1 2_445 3_566 90.60(4) ?
    N1 Cd1 Cl1 . 3_566 92.43(4) ?
    N1 Cd1 Cl1 3_566 3_566 87.57(4) ?
    Cl1 Cd1 Cl1 . 3_566 180.0 ?
    H1WA O1W H1WB . . 100(2) ?
    H2WA O2W H2WB . . 100(2) ?
    C1 N1 C5 . . 117.70(16) ?
    C1 N1 Cd1 . . 116.82(11) ?
    C5 N1 Cd1 . . 124.63(12) ?
    C7 N2 C6 . . 111.94(14) ?
    C7 N2 C10 . . 109.05(14) ?
    C6 N2 C10 . . 108.82(14) ?
    C8 N3 C9 . . 109.92(14) ?
    C8 N3 C11 . . 113.01(15) ?
    C9 N3 C11 . . 111.90(15) ?
    C12 N4 C16 . . 117.41(15) ?
    C12 N4 Cd1 . 2_455 119.03(11) ?
    C16 N4 Cd1 . 2_455 123.53(11) ?
    N1 C1 C2 . . 123.82(16) ?
    N1 C1 H1 . . 118.1 ?
    C2 C1 H1 . . 118.1 ?
    C1 C2 C3 . . 117.32(16) ?
    C1 C2 C6 . . 120.65(16) ?
    C3 C2 C6 . . 122.03(16) ?
    C4 C3 C2 . . 119.52(17) ?
    C4 C3 H3 . . 120.2 ?
    C2 C3 H3 . . 120.2 ?
    C5 C4 C3 . . 118.99(18) ?
    C5 C4 H4 . . 120.5 ?
    C3 C4 H4 . . 120.5 ?
    N1 C5 C4 . . 122.63(18) ?
    N1 C5 H5 . . 118.7 ?
    C4 C5 H5 . . 118.7 ?
    N2 C6 C2 . . 112.20(14) ?
    N2 C6 H6A . . 109.2 ?
    C2 C6 H6A . . 109.2 ?
    N2 C6 H6B . . 109.2 ?
    C2 C6 H6B . . 109.2 ?
    H6A C6 H6B . . 107.9 ?
    N2 C7 C8 . . 110.71(15) ?
    N2 C7 H7A . . 109.5 ?
    C8 C7 H7A . . 109.5 ?
    N2 C7 H7B . . 109.5 ?
    C8 C7 H7B . . 109.5 ?
    H7A C7 H7B . . 108.1 ?
    N3 C8 C7 . . 109.98(16) ?
    N3 C8 H8A . . 109.7 ?
    C7 C8 H8A . . 109.7 ?
    N3 C8 H8B . . 109.7 ?
    C7 C8 H8B . . 109.7 ?
    H8A C8 H8B . . 108.2 ?
    N3 C9 C10 . . 110.96(15) ?
    N3 C9 H9A . . 109.4 ?
    C10 C9 H9A . . 109.4 ?
    N3 C9 H9B . . 109.4 ?
    C10 C9 H9B . . 109.4 ?
    H9A C9 H9B . . 108.0 ?
    N2 C10 C9 . . 110.80(15) ?
    N2 C10 H10A . . 109.5 ?
    C9 C10 H10A . . 109.5 ?
    N2 C10 H10B . . 109.5 ?
    C9 C10 H10B . . 109.5 ?
    H10A C10 H10B . . 108.1 ?
    N3 C11 C13 . . 109.80(14) ?
    N3 C11 H11A . . 109.7 ?
    C13 C11 H11A . . 109.7 ?
    N3 C11 H11B . . 109.7 ?
    C13 C11 H11B . . 109.7 ?
    H11A C11 H11B . . 108.2 ?
    N4 C12 C13 . . 124.16(16) ?
    N4 C12 H12 . . 117.9 ?
    C13 C12 H12 . . 117.9 ?
    C14 C13 C12 . . 117.45(16) ?
    C14 C13 C11 . . 125.13(16) ?
    C12 C13 C11 . . 117.42(16) ?
    C13 C14 C15 . . 119.35(16) ?
    C13 C14 H14 . . 120.3 ?
    C15 C14 H14 . . 120.3 ?
    C16 C15 C14 . . 118.91(17) ?
    C16 C15 H15 . . 120.5 ?
    C14 C15 H15 . . 120.5 ?
    N4 C16 C15 . . 122.71(16) ?
    N4 C16 H16 . . 118.6 ?
    C15 C16 H16 . . 118.6 ?
loop_
    _geom_torsion_atom_site_label_1
    _geom_torsion_atom_site_label_2
    _geom_torsion_atom_site_label_3
    _geom_torsion_atom_site_label_4
    _geom_torsion_site_symmetry_1
    _geom_torsion_site_symmetry_2
    _geom_torsion_site_symmetry_3
    _geom_torsion_site_symmetry_4
    _geom_torsion
    _geom_torsion_publ_flag
    N4 Cd1 N1 C1 4_676 . . . 138.25(13) ?
    N4 Cd1 N1 C1 2_445 . . . -41.75(13) ?
    Cl1 Cd1 N1 C1 . . . . -131.32(12) ?
    Cl1 Cd1 N1 C1 3_566 . . . 48.68(12) ?
    N4 Cd1 N1 C5 4_676 . . . -52.61(14) ?
    N4 Cd1 N1 C5 2_445 . . . 127.39(14) ?
    Cl1 Cd1 N1 C5 . . . . 37.82(14) ?
    Cl1 Cd1 N1 C5 3_566 . . . -142.18(14) ?
    C5 N1 C1 C2 . . . . -0.8(3) ?
    Cd1 N1 C1 C2 . . . . 169.09(13) ?
    N1 C1 C2 C3 . . . . 1.8(3) ?
    N1 C1 C2 C6 . . . . -177.44(16) ?
    C1 C2 C3 C4 . . . . -1.5(3) ?
    C6 C2 C3 C4 . . . . 177.80(17) ?
    C2 C3 C4 C5 . . . . 0.2(3) ?
    C1 N1 C5 C4 . . . . -0.6(3) ?
    Cd1 N1 C5 C4 . . . . -169.62(14) ?
    C3 C4 C5 N1 . . . . 0.9(3) ?
    C7 N2 C6 C2 . . . . -60.88(19) ?
    C10 N2 C6 C2 . . . . 178.52(15) ?
    C1 C2 C6 N2 . . . . 112.33(18) ?
    C3 C2 C6 N2 . . . . -66.9(2) ?
    C6 N2 C7 C8 . . . . -178.39(15) ?
    C10 N2 C7 C8 . . . . -57.93(19) ?
    C9 N3 C8 C7 . . . . -59.1(2) ?
    C11 N3 C8 C7 . . . . 175.07(15) ?
    N2 C7 C8 N3 . . . . 60.0(2) ?
    C8 N3 C9 C10 . . . . 58.00(19) ?
    C11 N3 C9 C10 . . . . -175.57(14) ?
    C7 N2 C10 C9 . . . . 56.28(19) ?
    C6 N2 C10 C9 . . . . 178.64(15) ?
    N3 C9 C10 N2 . . . . -57.0(2) ?
    C8 N3 C11 C13 . . . . -153.02(16) ?
    C9 N3 C11 C13 . . . . 82.25(18) ?
    C16 N4 C12 C13 . . . . 0.1(3) ?
    Cd1 N4 C12 C13 2_455 . . . -178.06(13) ?
    N4 C12 C13 C14 . . . . 0.7(3) ?
    N4 C12 C13 C11 . . . . -179.79(16) ?
    N3 C11 C13 C14 . . . . -129.54(18) ?
    N3 C11 C13 C12 . . . . 51.0(2) ?
    C12 C13 C14 C15 . . . . -1.0(3) ?
    C11 C13 C14 C15 . . . . 179.54(18) ?
    C13 C14 C15 C16 . . . . 0.5(3) ?
    C12 N4 C16 C15 . . . . -0.7(3) ?
    Cd1 N4 C16 C15 2_455 . . . 177.39(14) ?
    C14 C15 C16 N4 . . . . 0.4(3) ?
loop_
    _geom_hbond_atom_site_label_D
    _geom_hbond_atom_site_label_H
    _geom_hbond_atom_site_label_A
    _geom_hbond_site_symmetry_A
    _geom_hbond_distance_DH
    _geom_hbond_distance_HA
    _geom_hbond_distance_DA
    _geom_hbond_angle_DHA
    _geom_hbond_publ_flag
    O1W H1WA N2 . 0.874(16) 2.084(17) 2.950(2) 171(2) y
    O1W H1WB O2W 3_676 0.884(16) 2.007(18) 2.838(3) 156(2) y
    O2W H2WA O1W . 0.921(17) 1.958(19) 2.844(3) 161(3) y
    O2W H2WB Cl1 2_556 0.912(17) 2.272(18) 3.1607(17) 165(3) y
data_global
_journal_date_recd_electronic     2009-07-10
_journal_date_accepted     2009-07-14
_journal_name_full     'Acta Crystallographica, Section E'
_journal_year     2009
_journal_volume     65
_journal_issue      8
_journal_page_first     m947
_journal_page_last     m947
_journal_paper_category     QM
_journal_coeditor_code     LH2863
_publ_contact_author_name     'Robert L. LaDuca'
_publ_contact_author_address
;
Lyman Briggs College
Department of Chemistry
E-30 Holmes Hall
Michigan State University
East Lansing, MI 48825 USA
;
_publ_contact_author_email     laduca@msu.edu
_publ_contact_author_fax     517-432-2758
_publ_contact_author_phone     517-432-2268
_publ_section_title
;\
Poly[[bis[\m-1,4-bis(3-pyridylmethyl)piperazine-\k^2^<i>N</i>:<i>N</i>']\
dichloridocadmium(II)] tetrahydrate]
;
loop_
    _publ_author_name
    _publ_author_footnote
    _publ_author_address
    'Blake, Karyn M.' .
;
Lyman Briggs College
Department of Chemistry
Michigan State University
East Lansing, MI 48825
USA
;
    'LaDuca, Robert L.' .
;
Lyman Briggs College
Department of Chemistry
Michigan State University
East Lansing, MI 48825
USA
;
