# Supplementary material for: Poly[[bis­[μ-1,4-bis­(3-pyridylmeth­yl)piperazine-κ2 N:N′]dichlorido­cadmium(II)] tetra­hydrate]
Source: Acta Crystallogr Sect E Struct Rep Online. 2009 Jul 18;65(Pt 8):m947. doi: 10.1107/S1600536809027767 (PMC2977128; doi:10.1107/S1600536809027767)
Supplement: Supplementary file 2 [file e-65-0m947-Isup2.hkl]

# 
# h,k,l, Fc-squared, Fo-squared, sigma(Fo-squared) and status flag 
# 
data_I
_shelx_title ' p21n in P2(1)/n' 
_shelx_refln_list_code          4 
_shelx_F_calc_maximum      249.15 
_exptl_crystal_F_000       820.00 
_reflns_d_resolution_high  0.8294 
 
loop_ 
 _symmetry_equiv_pos_as_xyz 
 'x, y, z' 
 '-x+1/2, y+1/2, -z+1/2' 
 '-x, -y, -z' 
 'x-1/2, -y-1/2, z-1/2' 
 
_cell_length_a    10.3481 
_cell_length_b    13.9791 
_cell_length_c    12.7789 
_cell_angle_alpha  90.000 
_cell_angle_beta   92.473 
_cell_angle_gamma  90.000 
 
_shelx_F_squared_multiplier     1.000 
 
loop_ 
 _refln_index_h 
 _refln_index_k 
 _refln_index_l 
 _refln_F_squared_calc 
 _refln_F_squared_meas 
 _refln_F_squared_sigma 
 _refln_observed_status 
   2   0   0     1789.75     1862.94     37.57 o 
   4   0   0     8221.77     7855.06    168.16 o 
   6   0   0    16922.89    16778.22    336.91 o 
   8   0   0     2573.15     2462.68     48.92 o 
  10   0   0      753.80      755.58     28.46 o 
  12   0   0     1611.02     1757.03     87.89 o 
   1   1   0     6786.83     7177.30    102.98 o 
   2   1   0     1059.99     1146.38     17.74 o 
   3   1   0     4056.16     4306.91     52.05 o 
   4   1   0      412.82      442.71      8.97 o 
   5   1   0    13754.05    13574.20    130.15 o 
   6   1   0        1.31        4.56      1.68 o 
   7   1   0     5186.51     4961.40     58.76 o 
   8   1   0        9.32        6.23      2.72 o 
   9   1   0     2410.25     2344.66     41.18 o 
  10   1   0       10.16        1.92      3.16 o 
  11   1   0     2214.04     2199.70     40.17 o 
  12   1   0       59.01       62.91      7.14 o 
   0   2   0    14031.44    14155.57    156.91 o 
   1   2   0     3791.09     3862.97     45.38 o 
   2   2   0    62077.57    58868.36   1424.65 o 
   3   2   0     2176.51     2237.37     24.96 o 
   4   2   0    11198.82    11040.50    123.91 o 
   5   2   0        8.25       13.71      1.92 o 
   6   2   0     3198.74     3081.16     35.35 o 
   7   2   0      349.18      333.96     18.34 o 
   8   2   0     3299.84     3191.90     42.32 o 
   9   2   0       43.23       32.84      5.81 o 
  10   2   0     1672.14     1734.02     30.92 o 
  11   2   0      351.30      365.24     13.75 o 
  12   2   0      322.45      345.08     17.71 o 
   1   3   0     5373.90     5407.64     62.76 o 
   2   3   0      692.68      721.78     10.06 o 
   3   3   0     6417.48     6816.84     66.09 o 
   4   3   0      336.99      301.71      7.34 o 
   5   3   0     8651.46     8485.59     83.84 o 
   6   3   0     1015.18      995.10     14.67 o 
   7   3   0     1213.01     1188.23     17.23 o 
   8   3   0      537.47      549.97     12.34 o 
   9   3   0     3047.46     3033.95     46.13 o 
  10   3   0       57.02       64.46      6.27 o 
  11   3   0     1988.93     2000.19     34.45 o 
  12   3   0       11.26        9.17      4.89 o 
   0   4   0     6714.88     6666.16     77.85 o 
   1   4   0      243.87      231.48      4.49 o 
   2   4   0     3030.02     2959.34     33.80 o 
   3   4   0      835.15      859.88     12.12 o 
   4   4   0     6734.40     6944.83     68.68 o 
   5   4   0      751.35      778.90     13.83 o 
   6   4   0     2672.36     2655.77     32.15 o 
   7   4   0       51.79       52.82      3.68 o 
   8   4   0      344.91      351.31      9.75 o 
   9   4   0     1245.96     1249.07     22.71 o 
  10   4   0     1631.50     1597.70     29.21 o 
  11   4   0        0.77       -2.23      3.39 o 
  12   4   0      470.14      505.48     17.01 o 
   1   5   0     2897.94     2842.10     27.73 o 
   2   5   0      673.31      691.97      9.27 o 
   3   5   0     1841.90     1993.81     23.46 o 
   4   5   0      186.32      179.24      5.62 o 
   5   5   0     1289.12     1221.93     17.98 o 
   6   5   0        0.04        0.89      1.67 o 
   7   5   0     2019.16     2034.09     27.51 o 
   8   5   0       92.75       80.34      5.66 o 
   9   5   0      614.75      604.10     14.78 o 
  10   5   0      102.85       98.61      7.16 o 
  11   5   0      574.84      590.36     16.20 o 
   0   6   0       79.63       62.47      4.42 o 
   1   6   0       69.79       74.30      4.45 o 
   2   6   0      703.15      778.24      9.39 o 
   3   6   0       24.01       19.87      2.12 o 
   4   6   0      731.16      669.86     10.99 o 
   5   6   0       60.31       56.34      3.84 o 
   6   6   0     1210.44     1204.39     18.90 o 
   7   6   0      194.06      199.04      7.18 o 
   8   6   0      592.50      584.39     17.10 o 
   9   6   0       10.23        9.82      3.60 o 
  10   6   0      868.94      882.83     20.18 o 
  11   6   0       14.68        5.97      3.85 o 
   1   7   0     1013.62     1089.53     12.59 o 
   2   7   0      394.50      409.42      6.66 o 
   3   7   0       86.45       91.09      3.77 o 
   4   7   0      191.66      212.18      6.09 o 
   5   7   0      696.31      718.88     13.45 o 
   6   7   0        0.77        1.04      2.03 o 
   7   7   0      661.67      637.47     13.54 o 
   8   7   0       41.03       34.14      4.15 o 
   9   7   0       78.22       97.34      6.91 o 
  10   7   0        1.69        0.67      3.28 o 
  11   7   0       73.21       77.24     13.75 o 
   0   8   0     2422.48     2473.40     38.76 o 
   1   8   0      157.61      170.65      4.95 o 
   2   8   0       82.22      113.83      3.94 o 
   3   8   0       14.54       13.50      2.05 o 
   4   8   0     1237.48     1231.73     17.41 o 
   5   8   0        0.83        1.44      2.02 o 
   6   8   0     1097.40     1086.91     18.52 o 
   7   8   0      106.11      117.23      7.03 o 
   8   8   0      961.17      959.94     19.20 o 
   9   8   0       42.47       31.83      5.77 o 
  10   8   0      193.59      200.35      9.51 o 
   1   9   0     1698.51     1695.15     20.94 o 
   2   9   0      360.71      367.17      9.21 o 
   3   9   0       47.61       38.98      3.15 o 
   4   9   0        0.02        0.36      1.88 o 
   5   9   0     1467.99     1474.83     24.59 o 
   6   9   0       25.67       22.27      5.07 o 
   7   9   0       27.00       23.77      4.42 o 
   8   9   0       21.54       24.34      4.47 o 
   9   9   0       81.34       85.91      7.56 o 
  10   9   0        0.00        1.12      4.18 o 
   0  10   0     1554.70     1490.92     44.29 o 
   1  10   0      291.74      331.09     16.25 o 
   2  10   0      793.83      811.81     17.56 o 
   3  10   0      141.38      135.66      6.75 o 
   4  10   0     1050.59      976.55     18.58 o 
   5  10   0      150.36      127.71      6.98 o 
   6  10   0     2993.84     2850.69     52.78 o 
   7  10   0      161.83      165.27     10.33 o 
   8  10   0      512.86      487.77     22.52 o 
   9  10   0        9.17        5.08      4.19 o 
  10  10   0      303.41      304.39     24.93 o 
   1  11   0     1794.26     1757.35     29.40 o 
   2  11   0       73.09       70.67      5.94 o 
   3  11   0     1821.55     1800.31     40.75 o 
   4  11   0      432.54      475.27     15.36 o 
   5  11   0      260.73      272.80     15.78 o 
   6  11   0       26.52       30.75      7.18 o 
   7  11   0      420.62      450.83     21.28 o 
   8  11   0       10.21        9.03      5.54 o 
   9  11   0      858.96      862.86     30.33 o 
   0  12   0     1946.75     1901.32     98.75 o 
   1  12   0      276.47      276.33     12.04 o 
   2  12   0     2021.33     2024.82     37.71 o 
   3  12   0      347.81      320.40     12.97 o 
   4  12   0     2768.75     2691.57     69.29 o 
   5  12   0       18.66       26.62      6.99 o 
   6  12   0     1348.77     1274.20     37.64 o 
   7  12   0       40.02       40.69      8.97 o 
   8  12   0      731.82      713.31     28.31 o 
   1  13   0     2236.76     2190.21     40.90 o 
   2  13   0      805.45      813.91     22.43 o 
   3  13   0     2567.67     2657.55     72.75 o 
   4  13   0      429.43      358.32     21.93 o 
   5  13   0     1781.90     1880.93     48.45 o 
   6  13   0       78.64       74.59     11.06 o 
   7  13   0      661.64      644.67     27.51 o 
   0  14   0     1635.89     1599.52     54.23 o 
   1  14   0      126.76      114.20     10.94 o 
   2  14   0     3241.98     3283.54     74.02 o 
   3  14   0        3.30        0.09      5.72 o 
   4  14   0     2103.37     1957.95     64.63 o 
   5  14   0        0.20       -1.53      6.73 o 
   6  14   0      831.39      802.08     31.27 o 
   1  15   0     2205.99     2215.01     48.82 o 
   2  15   0       85.84       68.62      9.36 o 
   3  15   0     1731.16     1818.96     70.24 o 
   4  15   0      158.96      107.20     16.65 o 
   5  15   0     1256.47     1274.15     81.18 o 
   0  16   0     1893.42     1828.97     62.82 o 
   1  16   0        6.71        5.39      5.47 o 
   2  16   0     1752.43     1784.99     53.97 o 
   3  16   0       32.53       29.63     11.19 o 
 -11   0   1      125.50      139.41     16.94 o 
  -9   0   1     1614.48     1541.00     37.15 o 
  -7   0   1     6975.25     6374.95    103.74 o 
  -5   0   1    11750.85    11393.12    170.26 o 
  -3   0   1    10597.47     9952.14    171.50 o 
  -1   0   1    12626.01    13129.91    379.36 o 
   1   0   1    23067.17    22333.31    387.84 o 
   3   0   1    11062.15    10932.36    124.52 o 
   5   0   1     2163.48     2176.11     50.72 o 
   7   0   1     7982.27     7639.03    119.63 o 
   9   0   1     3343.46     3297.95     61.72 o 
  11   0   1      477.15      541.79     21.68 o 
 -12   1   1      507.45      542.14     31.18 o 
 -11   1   1      369.97      365.65     14.49 o 
 -10   1   1      749.76      744.27     17.48 o 
  -9   1   1        0.61        2.04      2.70 o 
  -8   1   1     2604.07     2410.76     34.63 o 
  -7   1   1        7.80        4.15      2.42 o 
  -6   1   1     2857.83     2638.30     34.72 o 
  -5   1   1        2.15        3.78      1.76 o 
  -4   1   1     3757.74     3551.81     44.45 o 
  -3   1   1      219.74      238.43      6.24 o 
  -2   1   1     5727.52     5691.47     72.46 o 
  -1   1   1      128.00      122.23      2.68 o 
   0   1   1    11052.44    10673.46    147.40 o 
   1   1   1      841.52      879.22     11.10 o 
   2   1   1      703.96      883.48     11.31 o 
   3   1   1     2199.10     2311.28     23.38 o 
   4   1   1     4103.78     4259.21     43.54 o 
   5   1   1        0.23        1.44      1.27 o 
   6   1   1     7204.26     7115.57     71.87 o 
   7   1   1      134.42      126.63      5.56 o 
   8   1   1     4790.48     4684.66     56.55 o 
   9   1   1        0.02        0.89      2.43 o 
  10   1   1      844.04      855.02     18.53 o 
  11   1   1      273.59      258.04     10.48 o 
  12   1   1     2139.87     2322.11     39.13 o 
 -12   2   1       14.64        9.95      6.67 o 
 -11   2   1     1290.35     1314.21     29.47 o 
 -10   2   1      518.10      531.04     15.77 o 
  -9   2   1     1079.07     1013.67     20.27 o 
  -8   2   1      853.28      828.33     17.17 o 
  -7   2   1     4761.24     4568.39     55.54 o 
  -6   2   1     1443.16     1353.06     21.35 o 
  -5   2   1    10726.77    10475.68    120.11 o 
  -4   2   1      957.46     1052.77     14.34 o 
  -3   2   1     7913.08     7559.38     74.23 o 
  -2   2   1     1233.56     1349.87     18.39 o 
  -1   2   1     8101.34     8595.09     97.69 o 
   0   2   1       31.59       31.17      1.49 o 
   1   2   1    12885.94    13125.42    137.56 o 
   2   2   1      314.20      364.66      5.66 o 
   3   2   1    11898.93    11671.52    104.76 o 
   4   2   1     2341.25     2336.48     35.47 o 
   5   2   1     2957.37     2913.51     32.44 o 
   6   2   1     1046.51      960.83     14.48 o 
   7   2   1     4149.26     3993.75     48.42 o 
   8   2   1      776.49      755.63     15.03 o 
   9   2   1     1329.49     1273.19     21.85 o 
  10   2   1        5.18        2.86      3.17 o 
  11   2   1     1514.26     1571.75     57.48 o 
  12   2   1      124.30      129.78     11.09 o 
 -12   3   1      302.86      292.49     21.93 o 
 -11   3   1      319.99      347.20     13.18 o 
 -10   3   1     1479.01     1484.96     28.38 o 
  -9   3   1      133.91      121.67      6.64 o 
  -8   3   1     1650.46     1611.85     24.45 o 
  -7   3   1        4.55        2.44      1.96 o 
  -6   3   1       68.48       45.86      3.90 o 
  -5   3   1        0.93        3.85      1.26 o 
  -4   3   1     6996.40     7118.46     65.18 o 
  -3   3   1     3159.97     3311.36     36.89 o 
  -2   3   1    21144.21    21864.83    251.54 o 
  -1   3   1      218.75      280.00      5.20 o 
   0   3   1      199.67      239.51      4.01 o 
   1   3   1      722.20      780.02     13.44 o 
   2   3   1     9166.25     9411.55     84.20 o 
   3   3   1     6981.24     7129.98     68.41 o 
   4   3   1     7850.15     8171.78     75.19 o 
   5   3   1     1252.92     1220.38     15.77 o 
   6   3   1     3104.86     2909.55     33.65 o 
   7   3   1        2.24        3.38      1.80 o 
   8   3   1     3636.13     3542.18     45.12 o 
   9   3   1      405.58      403.72     11.82 o 
  10   3   1     2481.89     2473.58     37.94 o 
  11   3   1       11.27       11.55      5.15 o 
  12   3   1      460.30      486.91     24.10 o 
 -12   4   1      118.80      143.04     14.36 o 
 -11   4   1      181.38      188.15      9.90 o 
 -10   4   1      433.92      435.81     14.04 o 
  -9   4   1     3814.68     3767.39     46.90 o 
  -8   4   1     1687.66     1654.41     25.14 o 
  -7   4   1     2005.13     1969.16     29.25 o 
  -6   4   1     2869.44     2856.33     37.19 o 
  -5   4   1     1354.60     1302.90     16.14 o 
  -4   4   1        3.31       10.26      1.94 o 
  -3   4   1    28910.28    29614.54    411.84 o 
  -2   4   1      579.40      569.67      9.34 o 
  -1   4   1       24.07       29.67      1.94 o 
   0   4   1      245.16      310.68      4.73 o 
   1   4   1     4009.03     3839.10     35.24 o 
   2   4   1     1822.29     1814.41     20.65 o 
   3   4   1    14519.93    14485.37    136.08 o 
   4   4   1      289.28      233.23      5.17 o 
   5   4   1     1818.90     1788.63     22.63 o 
   6   4   1     1560.41     1474.72     19.14 o 
   7   4   1      112.62      111.93      4.74 o 
   8   4   1     1794.75     1761.59     26.85 o 
   9   4   1     1789.26     1765.58     27.61 o 
  10   4   1      142.81      133.87      6.89 o 
  11   4   1      600.25      643.65     20.75 o 
  12   4   1       33.59       28.35      8.91 o 
 -11   5   1       82.70       93.58      7.86 o 
 -10   5   1      450.43      446.01     14.43 o 
  -9   5   1        7.39        5.72      3.55 o 
  -8   5   1      676.02      648.70     15.33 o 
  -7   5   1       72.63       59.66      5.27 o 
  -6   5   1     1543.45     1558.82     24.11 o 
  -5   5   1      949.84      941.18     14.60 o 
  -4   5   1     1417.21     1380.94     18.40 o 
  -3   5   1     1397.43     1648.95     20.39 o 
  -2   5   1     4200.09     4038.35     39.43 o 
  -1   5   1     3532.10     3824.06     33.86 o 
   0   5   1      666.92      612.13      7.41 o 
   1   5   1      598.39      631.82      7.84 o 
   2   5   1    20494.62    21184.74    248.10 o 
   3   5   1     4437.73     4749.01     57.44 o 
   4   5   1     1588.30     1591.75     18.88 o 
   5   5   1     1140.00     1095.88     21.60 o 
   6   5   1     3217.11     3213.13     35.20 o 
   7   5   1      500.76      489.99     10.00 o 
   8   5   1     2547.82     2573.38     35.67 o 
   9   5   1      228.25      206.98      7.79 o 
  10   5   1      976.28      921.86     24.96 o 
  11   5   1      108.16      127.87     12.65 o 
 -11   6   1     1157.40     1115.03     24.78 o 
 -10   6   1       25.15       18.18      4.52 o 
  -9   6   1      665.61      676.20     17.49 o 
  -8   6   1     1021.71      989.23     18.31 o 
  -7   6   1     2124.05     2154.34     29.49 o 
  -6   6   1      446.45      452.03     11.47 o 
  -5   6   1     1142.66     1132.77     24.06 o 
  -4   6   1      104.99      110.29      5.88 o 
  -3   6   1     6411.45     6546.43     61.38 o 
  -2   6   1      162.89      197.63      5.34 o 
  -1   6   1     6386.62     6815.46     63.38 o 
   0   6   1      991.19     1107.95     14.79 o 
   1   6   1     4857.66     4647.06     38.68 o 
   2   6   1      571.34      692.70     10.20 o 
   3   6   1     2338.09     2185.02     34.55 o 
   4   6   1      186.13      178.32      6.13 o 
   5   6   1      816.44      833.19     13.97 o 
   6   6   1      426.49      426.89     10.29 o 
   7   6   1     1890.01     1855.81     25.72 o 
   8   6   1      128.98      122.73      8.38 o 
   9   6   1       51.29       50.46      4.63 o 
  10   6   1      820.71      819.98     24.26 o 
  11   6   1      293.65      311.81     18.91 o 
 -11   7   1        2.43        2.67      6.08 o 
 -10   7   1      335.22      340.98     12.94 o 
  -9   7   1        0.18       -0.45      3.25 o 
  -8   7   1     1642.61     1581.48     25.13 o 
  -7   7   1       80.14       83.42      5.40 o 
  -6   7   1      738.55      684.32     14.95 o 
  -5   7   1      122.99      109.64      5.76 o 
  -4   7   1     3101.06     3310.35     37.80 o 
  -3   7   1      399.26      424.28      8.35 o 
  -2   7   1        4.16       17.35      2.21 o 
  -1   7   1     1958.55     2180.81     24.64 o 
   0   7   1     3987.26     3975.69     50.85 o 
   1   7   1      329.24      344.56      6.43 o 
   2   7   1     5386.00     5552.94     50.39 o 
   3   7   1      520.07      550.03     12.07 o 
   4   7   1     3051.30     3130.99     33.66 o 
   5   7   1      314.99      290.20      7.85 o 
   6   7   1      529.67      505.08     11.07 o 
   7   7   1      232.17      224.83      7.52 o 
   8   7   1      962.92      938.86     16.85 o 
   9   7   1       60.93       55.18      7.25 o 
  10   7   1      265.57      279.19     14.04 o 
  11   7   1      121.51      109.84     13.21 o 
 -10   8   1       14.99       10.55      4.78 o 
  -9   8   1     1199.41     1184.02     27.81 o 
  -8   8   1       39.42       35.92      4.89 o 
  -7   8   1     1056.14     1039.65     20.65 o 
  -6   8   1       55.74       49.11      4.79 o 
  -5   8   1      761.84      754.00     17.35 o 
  -4   8   1      125.72      131.12      6.13 o 
  -3   8   1     3136.98     3106.44     36.54 o 
  -2   8   1      354.32      381.41      9.92 o 
  -1   8   1     6229.30     6427.47     61.97 o 
   0   8   1     1826.13     1968.57     20.96 o 
   1   8   1     2704.60     2624.29     29.20 o 
   2   8   1      107.07      142.86      5.19 o 
   3   8   1     1839.15     1877.61     21.65 o 
   4   8   1        3.36        0.81      2.04 o 
   5   8   1     1483.28     1529.59     22.17 o 
   6   8   1      612.74      597.66     13.30 o 
   7   8   1     1014.95      976.55     17.37 o 
   8   8   1      150.24      129.60      8.45 o 
   9   8   1      459.48      414.33     16.68 o 
  10   8   1        4.11        3.28      4.85 o 
 -10   9   1      589.75      552.87     19.84 o 
  -9   9   1      163.91      160.10     12.92 o 
  -8   9   1     1321.89     1306.92     26.52 o 
  -7   9   1       10.75       11.49      3.94 o 
  -6   9   1     1812.98     1741.16     29.44 o 
  -5   9   1      244.64      241.17      9.05 o 
  -4   9   1      242.18      255.56      8.82 o 
  -3   9   1       12.48       12.49      2.77 o 
  -2   9   1     3193.41     3217.56     52.66 o 
  -1   9   1       10.05       11.28      2.25 o 
   0   9   1     1577.29     1597.26     22.05 o 
   1   9   1        6.14        4.84      2.34 o 
   2   9   1     1212.93     1169.71     15.74 o 
   3   9   1      823.69      820.08     13.56 o 
   4   9   1      790.74      808.97     13.89 o 
   5   9   1        9.30        4.70      2.88 o 
   6   9   1     1035.31     1004.86     20.41 o 
   7   9   1      162.16      181.69      9.40 o 
   8   9   1      338.36      341.99     14.90 o 
   9   9   1       91.57       82.39     10.25 o 
  10   9   1       57.27       48.67     16.62 o 
 -10  10   1      124.21      120.82     16.49 o 
  -9  10   1      602.26      573.35     18.91 o 
  -8  10   1      154.08      179.82     11.93 o 
  -7  10   1      926.60      928.38     21.57 o 
  -6  10   1      269.99      278.43     10.46 o 
  -5  10   1     2616.02     2557.66     37.48 o 
  -4  10   1      572.40      534.59     12.85 o 
  -3  10   1      861.08      816.11     16.93 o 
  -2  10   1        0.15        0.74      2.15 o 
  -1  10   1     2537.43     2556.49     33.43 o 
   0  10   1       33.47       21.68      3.25 o 
   1  10   1     4424.93     4514.97     51.94 o 
   2  10   1     1087.29     1141.02     28.34 o 
   3  10   1     1558.27     1526.30     28.90 o 
   4  10   1       90.99       96.67     11.17 o 
   5  10   1      820.99      797.53     23.24 o 
   6  10   1      165.17      157.67      9.24 o 
   7  10   1     1881.12     1905.48     60.43 o 
   8  10   1      384.33      393.46     16.33 o 
   9  10   1      271.72      289.40     37.33 o 
  -9  11   1       17.53       18.76      6.69 o 
  -8  11   1      718.80      786.38     20.65 o 
  -7  11   1      410.84      403.66     14.07 o 
  -6  11   1     1131.91     1154.04     30.01 o 
  -5  11   1      435.54      472.65     13.69 o 
  -4  11   1     1979.60     1952.59     31.63 o 
  -3  11   1       83.22       66.53      5.38 o 
  -2  11   1     1617.30     1551.04     26.95 o 
  -1  11   1      376.20      348.71     13.20 o 
   0  11   1     1227.11     1217.83     26.58 o 
   1  11   1     2574.65     2570.66     38.44 o 
   2  11   1      787.93      811.46     20.10 o 
   3  11   1       43.85       40.70      5.44 o 
   4  11   1     1349.69     1358.37     28.25 o 
   5  11   1      668.06      684.42     22.07 o 
   6  11   1      566.29      580.13     27.81 o 
   7  11   1       33.19       22.69      7.21 o 
   8  11   1      464.21      476.09     31.01 o 
   9  11   1      101.09       74.15     21.73 o 
  -8  12   1      208.20      209.70     19.93 o 
  -7  12   1     1084.98     1148.69     48.62 o 
  -6  12   1      178.59      159.72     10.53 o 
  -5  12   1      940.87      942.78     25.05 o 
  -4  12   1      690.23      663.64     18.74 o 
  -3  12   1     2859.65     2866.45     48.24 o 
  -2  12   1        1.81        3.37      3.53 o 
  -1  12   1     1271.75     1292.17     31.12 o 
   0  12   1       83.14       86.13     10.38 o 
   1  12   1     1637.29     1584.94     28.59 o 
   2  12   1        6.97       10.41      3.70 o 
   3  12   1     2461.50     2479.52     43.02 o 
   4  12   1      381.58      375.74     16.46 o 
   5  12   1     1022.77      982.88     31.57 o 
   6  12   1      458.88      506.35     26.04 o 
   7  12   1      564.13      567.49     24.62 o 
   8  12   1       70.81       66.26     10.46 o 
  -7  13   1       34.36       46.21      9.71 o 
  -6  13   1      562.21      606.53     40.91 o 
  -5  13   1       78.57       46.44     15.02 o 
  -4  13   1     2187.31     2296.48     68.92 o 
  -3  13   1      348.49      369.62     15.36 o 
  -2  13   1     1610.67     1646.81     34.01 o 
  -1  13   1      616.25      606.11     21.40 o 
   0  13   1      192.92      210.13     12.51 o 
   1  13   1     1149.25     1171.95     34.42 o 
   2  13   1     3667.29     3671.88     52.98 o 
   3  13   1       73.51       69.64      7.59 o 
   4  13   1     1110.51     1085.72     38.93 o 
   5  13   1      135.31      146.13     13.14 o 
   6  13   1      548.09      493.54     35.73 o 
   7  13   1       88.36       89.03     11.92 o 
  -6  14   1       34.83        5.43      9.04 o 
  -5  14   1      589.24      640.61     34.35 o 
  -4  14   1       73.63       65.25     17.26 o 
  -3  14   1     2686.29     2680.83     53.95 o 
  -2  14   1       19.38       15.66      6.04 o 
  -1  14   1     1539.62     1563.51     37.83 o 
   0  14   1        3.16       -1.06      4.04 o 
   1  14   1      779.86      764.75     33.21 o 
   2  14   1        5.34        5.79      4.80 o 
   3  14   1     1532.29     1513.98     57.01 o 
   4  14   1       42.97       38.74      8.57 o 
   5  14   1      841.60      870.73     31.82 o 
   6  14   1       52.85       38.05      9.25 o 
  -5  15   1       10.02       12.21      8.90 o 
  -4  15   1      912.06      950.41     56.89 o 
  -3  15   1      149.25      143.82     13.69 o 
  -2  15   1      707.37      724.39     25.48 o 
  -1  15   1       51.11       33.60      7.30 o 
   0  15   1     1689.42     1647.78     40.58 o 
   1  15   1        9.12       11.94      5.54 o 
   2  15   1     1047.69     1064.44     43.76 o 
   3  15   1       40.21       19.49     10.92 o 
   4  15   1     1502.00     1461.12     98.11 o 
   5  15   1       14.32       12.09      7.70 o 
  -3  16   1      854.88      876.22     54.97 o 
  -2  16   1       63.51       35.81     14.58 o 
  -1  16   1     1217.93     1256.14     35.84 o 
   0  16   1       46.57       44.35      8.75 o 
   1  16   1     1429.61     1520.48     49.91 o 
   2  16   1       56.42       60.83      9.65 o 
   3  16   1      259.51      279.35     56.57 o 
 -12   0   2     1226.51     1135.19     64.56 o 
 -10   0   2       70.39       65.81      8.58 o 
  -8   0   2      332.51      303.18     28.67 o 
  -6   0   2     2564.13     2498.58     47.81 o 
  -4   0   2     2206.26     2436.01     50.83 o 
  -2   0   2     4454.07     4620.49     68.25 o 
   0   0   2     1678.85     1666.99     47.94 o 
   2   0   2     1041.31     1238.19     17.16 o 
   4   0   2     1679.42     1650.14     18.20 o 
   6   0   2     4761.12     4941.35     61.14 o 
   8   0   2     1947.47     1944.64     38.53 o 
  10   0   2       37.10       39.75      7.99 o 
  12   0   2     1610.86     1705.98     83.09 o 
 -12   1   2        1.80        3.60      7.37 o 
 -11   1   2      222.65      228.45     12.45 o 
 -10   1   2        9.80        0.90      3.27 o 
  -9   1   2       14.40       15.78      3.98 o 
  -8   1   2      376.11      394.57     11.51 o 
  -7   1   2     1332.98     1265.21     21.77 o 
  -6   1   2      410.95      423.80     12.82 o 
  -5   1   2      407.05      384.40     10.08 o 
  -4   1   2     1210.68     1278.64     17.96 o 
  -3   1   2     7671.24     8005.46     81.66 o 
  -2   1   2    29425.56    29542.75    314.98 o 
  -1   1   2    31310.45    28827.89    347.26 o 
   0   1   2     8800.06     8941.64    155.31 o 
   1   1   2    18642.88    18985.96    241.48 o 
   2   1   2      216.43      194.66      3.50 o 
   3   1   2     3516.58     3434.20     29.68 o 
   4   1   2     2414.40     2602.75     24.81 o 
   5   1   2     3866.34     3685.99     33.63 o 
   6   1   2      260.47      312.54      5.00 o 
   7   1   2     1779.97     1744.68     21.48 o 
   8   1   2       23.97       24.81      3.67 o 
   9   1   2      285.75      297.14     10.51 o 
  10   1   2       88.23       82.47      6.89 o 
  11   1   2      400.80      419.40     26.21 o 
  12   1   2        0.37       -3.52      7.90 o 
 -12   2   2      110.47       98.74     15.55 o 
 -11   2   2       50.89       42.97      6.83 o 
 -10   2   2     2014.97     2012.71     32.67 o 
  -9   2   2       14.88        7.56      3.11 o 
  -8   2   2      381.27      352.54     13.96 o 
  -7   2   2        0.04        2.53      2.18 o 
  -6   2   2     3343.66     3217.00     44.23 o 
  -5   2   2      289.52      332.60     10.75 o 
  -4   2   2      377.66      374.44      6.72 o 
  -3   2   2     8644.37     8954.46     92.48 o 
  -2   2   2     8990.76     9428.57     96.46 o 
  -1   2   2     2014.62     2053.66     20.05 o 
   0   2   2      148.59      185.52      3.60 o 
   1   2   2    14362.66    14650.43    137.44 o 
   2   2   2      123.96      169.77      4.05 o 
   3   2   2     4112.20     4171.18     43.44 o 
   4   2   2     8606.45     8893.21     94.49 o 
   5   2   2      600.47      617.37     14.86 o 
   6   2   2     1084.29     1025.86     20.11 o 
   7   2   2       63.93       58.63      5.22 o 
   8   2   2      917.53      873.73     18.83 o 
   9   2   2      198.85      197.50      9.73 o 
  10   2   2     1876.45     1878.82     48.32 o 
  11   2   2      408.91      437.66     17.97 o 
  12   2   2      235.86      236.20     20.77 o 
 -12   3   2        1.16        2.30      6.14 o 
 -11   3   2      110.38      109.51      8.41 o 
 -10   3   2      710.60      686.96     17.96 o 
  -9   3   2      918.83      922.62     18.30 o 
  -8   3   2        0.30        1.66      2.43 o 
  -7   3   2      308.91      281.77      9.29 o 
  -6   3   2      130.08      142.73      6.15 o 
  -5   3   2      597.76      546.02      9.89 o 
  -4   3   2     3732.72     4044.55     39.51 o 
  -3   3   2     8164.12     8587.58     77.28 o 
  -2   3   2       88.05      102.43      3.88 o 
  -1   3   2     1625.54     1569.30     16.64 o 
   0   3   2     5287.68     5479.89     44.74 o 
   1   3   2     4568.80     4824.37     40.56 o 
   2   3   2      688.54      675.24      8.65 o 
   3   3   2    11493.35    11849.52    112.00 o 
   4   3   2        1.51        4.33      1.29 o 
   5   3   2     4375.55     4210.21     48.64 o 
   6   3   2      745.21      782.75     14.37 o 
   7   3   2     1142.32     1117.11     19.00 o 
   8   3   2       28.62       23.32      4.43 o 
   9   3   2     1686.63     1678.65     33.65 o 
  10   3   2        5.20        2.07      3.40 o 
  11   3   2      549.05      574.98     23.06 o 
  12   3   2      173.68      175.46     10.21 o 
 -12   4   2     1019.08     1080.22     44.74 o 
 -11   4   2       20.21       17.23      4.95 o 
 -10   4   2     1482.96     1403.65     33.88 o 
  -9   4   2      166.70      177.66      8.04 o 
  -8   4   2     2999.40     2937.31     40.73 o 
  -7   4   2      114.47      117.59      6.24 o 
  -6   4   2     4249.98     4132.26     50.22 o 
  -5   4   2      534.16      524.53      9.01 o 
  -4   4   2     5137.06     5192.53     49.78 o 
  -3   4   2        0.78        2.11      1.37 o 
  -2   4   2     6221.69     6525.17     59.94 o 
  -1   4   2     7558.78     7748.40     62.68 o 
   0   4   2    11790.92    11775.90    106.10 o 
   1   4   2     4505.30     4590.13     38.70 o 
   2   4   2     2683.05     2643.27     25.55 o 
   3   4   2     2909.26     3058.05     36.62 o 
   4   4   2     2377.65     2324.91     25.49 o 
   5   4   2       28.77       23.68      2.60 o 
   6   4   2     2775.08     2772.90     33.83 o 
   7   4   2     1365.88     1383.84     21.12 o 
   8   4   2      502.87      503.72     14.62 o 
   9   4   2      262.07      235.27     11.50 o 
  10   4   2     1663.39     1695.19     35.15 o 
  11   4   2      144.48      135.05      9.95 o 
 -11   5   2     1332.75     1417.73     29.37 o 
 -10   5   2        0.43        0.29      3.59 o 
  -9   5   2      475.77      494.21     13.94 o 
  -8   5   2      345.74      319.74     10.69 o 
  -7   5   2     1730.43     1679.35     26.64 o 
  -6   5   2      528.46      556.93     12.80 o 
  -5   5   2     6293.14     6055.45     58.40 o 
  -4   5   2       64.29       80.27      5.16 o 
  -3   5   2     5093.36     5148.09     52.81 o 
  -2   5   2     3581.06     3831.39     37.93 o 
  -1   5   2     4025.09     3947.02     34.51 o 
   0   5   2     2344.02     2340.75     21.91 o 
   1   5   2     7192.90     7534.61     59.31 o 
   2   5   2     2484.24     2639.35     25.77 o 
   3   5   2     5259.04     5475.92     72.15 o 
   4   5   2        3.63        9.52      1.96 o 
   5   5   2     7841.05     7928.54     87.79 o 
   6   5   2      791.36      778.61     14.25 o 
   7   5   2      509.39      473.78     12.41 o 
   8   5   2        4.15        8.12      3.39 o 
   9   5   2     4323.06     4254.79     61.80 o 
  10   5   2       77.44       76.31      7.95 o 
  11   5   2     1679.25     1682.15     36.47 o 
 -11   6   2       25.86       33.56      7.26 o 
 -10   6   2     1381.93     1443.64     28.91 o 
  -9   6   2       10.40       10.34      3.95 o 
  -8   6   2     3515.81     3518.66     47.50 o 
  -7   6   2       53.93       44.11      4.69 o 
  -6   6   2     5169.19     5050.25     60.27 o 
  -5   6   2        0.06        2.18      1.86 o 
  -4   6   2     7789.96     7645.02     78.97 o 
  -3   6   2        0.30        0.49      1.69 o 
  -2   6   2    12951.28    13386.56    119.56 o 
  -1   6   2      144.75      155.56      4.42 o 
   0   6   2     9338.38     9173.54     74.64 o 
   1   6   2      436.64      454.77      6.83 o 
   2   6   2     5670.48     5740.73     51.45 o 
   3   6   2       22.52       15.68      2.09 o 
   4   6   2     4534.78     4424.97     52.40 o 
   5   6   2      440.01      449.39     11.32 o 
   6   6   2     1824.46     1803.90     27.85 o 
   7   6   2       43.46       47.37      4.80 o 
   8   6   2     1924.68     1933.71     34.35 o 
   9   6   2      198.10      199.01     11.31 o 
  10   6   2      475.80      502.41     18.05 o 
  11   6   2       70.99       67.24     11.03 o 
 -11   7   2     1006.66     1017.55     42.26 o 
 -10   7   2        8.68        3.35      4.53 o 
  -9   7   2     1971.24     2042.44     41.12 o 
  -8   7   2        4.60        2.84      3.24 o 
  -7   7   2     3446.90     3367.10     48.50 o 
  -6   7   2      219.41      206.04      8.06 o 
  -5   7   2     7199.70     7051.43     72.98 o 
  -4   7   2      145.26      156.28      5.47 o 
  -3   7   2     4367.98     4381.76     41.71 o 
  -2   7   2       18.76       25.71      2.70 o 
  -1   7   2     7967.96     7870.14     68.78 o 
   0   7   2     3339.23     3547.79     37.38 o 
   1   7   2     4488.96     4556.76     49.01 o 
   2   7   2      253.96      293.24      6.15 o 
   3   7   2     4554.93     4533.82     53.44 o 
   4   7   2      254.64      282.46     11.62 o 
   5   7   2     2636.72     2481.07     34.63 o 
   6   7   2       14.22        8.84      2.94 o 
   7   7   2     4100.75     4116.41     53.64 o 
   8   7   2      136.49      135.82      8.28 o 
   9   7   2     2465.90     2513.73     46.70 o 
  10   7   2       31.95       24.07      5.95 o 
  11   7   2     1444.43     1550.37     44.99 o 
 -10   8   2     1180.80     1225.25     29.84 o 
  -9   8   2        0.02        0.61      4.02 o 
  -8   8   2     1793.85     1797.96     32.68 o 
  -7   8   2      266.44      254.43     10.75 o 
  -6   8   2     4224.04     4229.12     78.78 o 
  -5   8   2      149.21      170.39      8.37 o 
  -4   8   2     5048.48     5013.73     55.13 o 
  -3   8   2      655.92      662.97     12.05 o 
  -2   8   2     5986.49     5960.07     58.65 o 
  -1   8   2      688.10      732.89     11.33 o 
   0   8   2    17333.00    17431.62    145.10 o 
   1   8   2       35.47       21.43      2.22 o 
   2   8   2     2229.57     2095.26     29.20 o 
   3   8   2      259.75      280.81      8.42 o 
   4   8   2     4619.88     4697.68     56.75 o 
   5   8   2      163.58      149.96      7.16 o 
   6   8   2     3545.35     3561.23     47.51 o 
   7   8   2      139.80      136.80      7.65 o 
   8   8   2      548.00      520.14     15.91 o 
   9   8   2      164.53      170.84     11.05 o 
  10   8   2      687.78      714.96     22.63 o 
 -10   9   2       25.41       14.65      7.09 o 
  -9   9   2     1639.43     1717.36     36.56 o 
  -8   9   2       40.83       40.76      5.95 o 
  -7   9   2     4093.70     4053.85     64.28 o 
  -6   9   2      128.98      128.51      8.20 o 
  -5   9   2     3872.43     3929.17     55.74 o 
  -4   9   2       12.32        9.90      2.97 o 
  -3   9   2     3593.20     3589.69     39.73 o 
  -2   9   2      243.11      226.02      6.96 o 
  -1   9   2     7787.20     7793.59     80.54 o 
   0   9   2       48.88       66.76      4.31 o 
   1   9   2     2008.00     1938.84     25.59 o 
   2   9   2       18.98        8.11      2.66 o 
   3   9   2     1259.85     1220.31     21.77 o 
   4   9   2      931.15      920.05     15.16 o 
   5   9   2     4946.91     4824.30     60.10 o 
   6   9   2        0.75        1.45      3.06 o 
   7   9   2     3427.47     3261.70     50.55 o 
   8   9   2      112.32      100.91      8.10 o 
   9   9   2      748.91      759.77     23.20 o 
  10   9   2       94.98       68.62     11.02 o 
  -9  10   2       34.45       20.93      5.91 o 
  -8  10   2      505.72      526.46     16.53 o 
  -7  10   2       21.13       16.39      4.36 o 
  -6  10   2     3803.32     3859.99     56.83 o 
  -5  10   2      622.84      625.40     17.07 o 
  -4  10   2      625.60      642.33     16.51 o 
  -3  10   2        2.58        2.12      2.54 o 
  -2  10   2     4592.62     4588.03     52.35 o 
  -1  10   2     1262.77     1204.35     19.62 o 
   0  10   2     6224.55     6238.06     67.04 o 
   1  10   2      509.05      473.69     12.54 o 
   2  10   2     3780.71     3740.61     44.70 o 
   3  10   2        3.97        8.97      3.22 o 
   4  10   2     2445.38     2430.17     56.12 o 
   5  10   2      154.24      167.34      9.30 o 
   6  10   2      922.74      921.20     29.03 o 
   7  10   2      298.46      279.25     22.13 o 
   8  10   2      981.74     1002.83     31.66 o 
   9  10   2        0.77        2.82      6.86 o 
  -9  11   2      558.48      581.63     21.94 o 
  -8  11   2       28.29       19.13      5.19 o 
  -7  11   2     1115.64     1140.78     25.47 o 
  -6  11   2       82.64       72.43      7.02 o 
  -5  11   2     3008.38     2857.52     64.41 o 
  -4  11   2      211.96      190.06      9.47 o 
  -3  11   2     1143.05     1158.48     22.08 o 
  -2  11   2      340.98      319.08     12.41 o 
  -1  11   2     2658.22     2667.95     35.01 o 
   0  11   2      237.16      222.08      9.81 o 
   1  11   2     1052.49     1091.79     24.10 o 
   2  11   2      922.42      891.60     21.65 o 
   3  11   2     1377.12     1339.70     27.84 o 
   4  11   2      302.73      314.46     14.43 o 
   5  11   2     2788.71     2646.30     57.09 o 
   6  11   2        8.31        2.89      4.86 o 
   7  11   2     1398.54     1417.18     39.48 o 
   8  11   2      481.13      437.81     21.29 o 
   9  11   2      931.17      843.08     58.80 o 
  -8  12   2      533.90      483.63     19.87 o 
  -7  12   2      243.73      240.34     12.97 o 
  -6  12   2      177.80      230.86     14.58 o 
  -5  12   2       47.76       31.17      6.99 o 
  -4  12   2     2696.33     2689.39     48.80 o 
  -3  12   2      342.55      340.11     13.14 o 
  -2  12   2      952.80      905.99     21.92 o 
  -1  12   2      114.65      105.03      8.80 o 
   0  12   2      505.11      497.78     17.70 o 
   1  12   2       27.34       24.93      5.05 o 
   2  12   2     4842.58     4797.28     63.60 o 
   3  12   2      350.62      397.69     14.63 o 
   4  12   2      840.06      847.41     28.75 o 
   5  12   2      152.14      153.43     16.28 o 
   6  12   2      186.60      216.62     14.99 o 
   7  12   2       45.73       38.70      8.93 o 
   8  12   2      593.54      570.01     85.97 o 
  -7  13   2      177.21      124.35     16.94 o 
  -6  13   2       77.35       64.37      9.55 o 
  -5  13   2      165.99      163.82     12.98 o 
  -4  13   2       24.26       16.70      5.47 o 
  -3  13   2     1303.17     1255.82     25.70 o 
  -2  13   2       51.85       42.71      7.10 o 
  -1  13   2      220.85      202.90     12.60 o 
   0  13   2     1118.75     1180.50     36.07 o 
   1  13   2      643.95      683.02     19.83 o 
   2  13   2       10.77        7.93      4.05 o 
   3  13   2     1565.03     1607.82     36.64 o 
   4  13   2      223.34      214.68     23.93 o 
   5  13   2      829.36      838.40     44.40 o 
   6  13   2      175.19      164.71     14.26 o 
   7  13   2      381.82      420.30     26.88 o 
  -6  14   2      700.09      626.39     64.24 o 
  -5  14   2        5.29        0.90      5.17 o 
  -4  14   2      332.81      374.76     19.48 o 
  -3  14   2        9.58       11.10      5.42 o 
  -2  14   2      316.06      326.84     16.28 o 
  -1  14   2       87.69       96.51     10.14 o 
   0  14   2     1664.02     1595.37     44.84 o 
   1  14   2       33.21       27.82      6.69 o 
   2  14   2        4.38        8.69      5.10 o 
   3  14   2       21.04       14.50      5.48 o 
   4  14   2     1235.60     1222.47     38.20 o 
   5  14   2       94.50       95.54     12.20 o 
   6  14   2      329.61      332.62     20.22 o 
  -5  15   2       67.41       37.84     14.06 o 
  -4  15   2        6.28        1.22      7.20 o 
  -3  15   2      223.05      199.95     13.90 o 
  -2  15   2       35.51       19.36      6.28 o 
  -1  15   2      352.00      347.38     20.20 o 
   0  15   2      256.49      257.77     16.33 o 
   1  15   2      558.77      601.34     26.29 o 
   2  15   2      226.14      209.33     16.11 o 
   3  15   2      492.12      490.86     20.48 o 
   4  15   2        4.47        4.41      6.35 o 
   5  15   2      724.61      754.51     30.66 o 
  -3  16   2       32.89       23.27      8.54 o 
  -2  16   2      392.09      420.34     20.67 o 
  -1  16   2      137.31      116.10     12.16 o 
   0  16   2      229.80      239.41     19.38 o 
   1  16   2       22.67       14.62      6.16 o 
   2  16   2      535.66      542.12     39.95 o 
   3  16   2       73.84      101.06     17.10 o 
 -11   0   3      551.91      526.89     26.48 o 
  -9   0   3      250.57      247.61     14.05 o 
  -7   0   3      265.09      228.27     12.23 o 
  -5   0   3      202.51      144.85      9.91 o 
  -3   0   3       61.02       45.59      6.98 o 
  -1   0   3     2992.57     2950.49     39.69 o 
   1   0   3       56.03      100.44      4.23 o 
   3   0   3      161.73      176.92      5.29 o 
   5   0   3       16.66       28.46      2.89 o 
   7   0   3     1662.63     1769.49     51.13 o 
   9   0   3      156.91      153.74     14.46 o 
  11   0   3     1227.04     1343.57     69.67 o 
 -12   1   3      325.81      338.77     34.20 o 
 -11   1   3       56.22       54.61      7.44 o 
 -10   1   3      148.14      146.64      9.10 o 
  -9   1   3       35.24       23.98      5.76 o 
  -8   1   3      852.85      811.89     17.75 o 
  -7   1   3      245.50      232.70      8.62 o 
  -6   1   3     3328.02     3449.23     47.54 o 
  -5   1   3      249.27      270.76      7.65 o 
  -4   1   3     6381.20     6506.24     75.62 o 
  -3   1   3      167.03      175.97      5.90 o 
  -2   1   3     3218.11     3049.56     29.35 o 
  -1   1   3     2048.43     2184.07     22.57 o 
   0   1   3     5864.67     5917.74     52.24 o 
   1   1   3     2230.46     2343.67     27.61 o 
   2   1   3     9571.21     9541.36     82.90 o 
   3   1   3      731.13      712.15      9.33 o 
   4   1   3      104.03      185.20      4.60 o 
   5   1   3      103.99      126.82      4.14 o 
   6   1   3     1444.92     1518.60     22.22 o 
   7   1   3       59.91       69.91      6.48 o 
   8   1   3      815.15      810.75     22.03 o 
   9   1   3      244.45      227.93     14.25 o 
  10   1   3        9.34        2.17      6.73 o 
  11   1   3      118.49       84.93     13.99 o 
  12   1   3      380.45      404.67     27.57 o 
 -12   2   3       44.21       25.87     10.16 o 
 -11   2   3      315.93      326.13     14.63 o 
 -10   2   3       64.06       47.70      7.73 o 
  -9   2   3     1504.97     1451.60     24.46 o 
  -8   2   3       88.03       81.09      5.47 o 
  -7   2   3      318.58      305.63      9.58 o 
  -6   2   3     2436.15     2445.07     33.07 o 
  -5   2   3      223.20      200.00      5.93 o 
  -4   2   3       68.26       74.12      3.29 o 
  -3   2   3     5806.66     5661.64     61.09 o 
  -2   2   3        0.12        1.68      1.23 o 
  -1   2   3     1058.58     1041.34     13.75 o 
   0   2   3     1907.79     2012.95     21.72 o 
   1   2   3     3884.99     3693.76     32.55 o 
   2   2   3       66.96       77.71      1.93 o 
   3   2   3       65.45       85.86      2.32 o 
   4   2   3      516.49      587.14      7.74 o 
   5   2   3      413.97      416.44      6.84 o 
   6   2   3      708.31      710.27     10.31 o 
   7   2   3     1170.24     1133.60     17.36 o 
   8   2   3       27.89       27.24      3.56 o 
   9   2   3      592.60      584.61     22.97 o 
  10   2   3      150.81      171.61     13.59 o 
  11   2   3      114.24      126.62     22.69 o 
  12   2   3        0.09        5.69      8.55 o 
 -12   3   3      117.35      104.57     15.80 o 
 -11   3   3      239.59      261.92     13.37 o 
 -10   3   3      636.72      644.43     16.76 o 
  -9   3   3        1.03        0.65      2.88 o 
  -8   3   3     1247.52     1230.81     22.53 o 
  -7   3   3      450.18      497.87     12.57 o 
  -6   3   3     1257.66     1267.35     20.82 o 
  -5   3   3     1374.04     1468.69     18.39 o 
  -4   3   3     5819.29     5922.64     56.04 o 
  -3   3   3     2032.64     2164.41     24.97 o 
  -2   3   3     5306.71     5035.24     49.55 o 
  -1   3   3     8326.90     8711.24     83.03 o 
   0   3   3      619.29      587.55      8.63 o 
   1   3   3     4492.92     4652.25     41.86 o 
   2   3   3     6633.35     6474.42     63.21 o 
   3   3   3     2944.65     3077.46     39.44 o 
   4   3   3     6793.91     6656.35     73.31 o 
   5   3   3       71.50       64.96      3.23 o 
   6   3   3      980.04      969.42     14.51 o 
   7   3   3      229.29      235.11      9.60 o 
   8   3   3      614.23      582.88     15.89 o 
   9   3   3      168.79      186.09      9.00 o 
  10   3   3     1146.19     1160.65     36.17 o 
  11   3   3       14.88        7.22      6.39 o 
 -11   4   3      757.62      818.59     23.94 o 
 -10   4   3       61.51       65.69      6.41 o 
  -9   4   3     2289.09     2202.49     36.84 o 
  -8   4   3     1379.38     1391.61     30.68 o 
  -7   4   3     2064.01     2015.14     35.70 o 
  -6   4   3      666.12      651.21     15.30 o 
  -5   4   3     1695.78     1573.35     19.62 o 
  -4   4   3       65.93       71.26      3.43 o 
  -3   4   3     9885.35    10088.47     92.62 o 
  -2   4   3      781.85      801.61     10.43 o 
  -1   4   3     2679.09     2730.07     27.63 o 
   0   4   3     2200.61     2301.19     21.06 o 
   1   4   3    10476.53    10274.66     92.44 o 
   2   4   3      688.65      806.01     10.31 o 
   3   4   3     2637.93     2663.69     30.37 o 
   4   4   3      373.46      423.50      8.18 o 
   5   4   3     1998.75     2003.15     25.41 o 
   6   4   3        8.35        1.13      1.68 o 
   7   4   3     2742.02     2636.02     36.17 o 
   8   4   3        0.69        0.90      2.87 o 
   9   4   3     2173.68     2166.72     36.63 o 
  10   4   3       70.72       55.22      8.01 o 
  11   4   3      450.45      458.17     36.49 o 
 -11   5   3       89.55      110.46      9.66 o 
 -10   5   3     1165.46     1207.20     27.85 o 
  -9   5   3       93.79       90.55      7.33 o 
  -8   5   3     1458.44     1416.16     25.10 o 
  -7   5   3      102.12       89.34      5.94 o 
  -6   5   3      983.41      939.94     17.72 o 
  -5   5   3      475.29      503.90      9.53 o 
  -4   5   3     8539.95     8630.19     79.92 o 
  -3   5   3     5179.54     5585.45     53.27 o 
  -2   5   3     2837.12     2795.16     27.43 o 
  -1   5   3      245.27      244.76      5.32 o 
   0   5   3     3266.22     3145.19     28.42 o 
   1   5   3     1051.76     1104.94     12.52 o 
   2   5   3    15253.06    15612.18    134.85 o 
   3   5   3      787.59      788.69     12.93 o 
   4   5   3     4730.29     4556.24     48.72 o 
   5   5   3     1657.14     1712.39     25.49 o 
   6   5   3     4335.86     4288.21     52.80 o 
   7   5   3      404.12      400.73     11.23 o 
   8   5   3     2132.28     2107.81     35.76 o 
   9   5   3       28.89       23.56      7.42 o 
  10   5   3     1636.95     1691.39     34.77 o 
  11   5   3       64.07       55.61      6.54 o 
 -11   6   3     1157.59     1187.93     36.39 o 
 -10   6   3      319.77      327.89     13.16 o 
  -9   6   3     2292.80     2336.75     39.01 o 
  -8   6   3       54.81       57.02      5.83 o 
  -7   6   3     2905.98     2854.91     39.75 o 
  -6   6   3      135.40      128.14      7.11 o 
  -5   6   3     8904.43     8949.80     83.94 o 
  -4   6   3     1174.89     1194.89     16.49 o 
  -3   6   3     3386.19     3286.81     32.37 o 
  -2   6   3      377.55      419.73      7.65 o 
  -1   6   3     2127.47     2034.56     21.48 o 
   0   6   3      187.91      245.38      5.24 o 
   1   6   3    11409.84    11214.70     87.29 o 
   2   6   3     1622.20     1757.06     21.69 o 
   3   6   3     8622.64     8606.54     80.06 o 
   4   6   3       84.09      108.20      5.42 o 
   5   6   3     4268.31     4083.20     50.37 o 
   6   6   3      215.87      225.31      9.19 o 
   7   6   3     3347.23     3201.52     43.61 o 
   8   6   3      336.81      326.31     12.26 o 
   9   6   3     2874.08     2902.12     50.56 o 
  10   6   3      256.77      278.36     13.14 o 
  11   6   3      709.17      731.08     21.62 o 
 -11   7   3      250.79      292.75     33.88 o 
 -10   7   3     1015.02     1120.10     28.64 o 
  -9   7   3        0.14       -3.56      3.56 o 
  -8   7   3     2953.62     2947.35     50.95 o 
  -7   7   3       13.46        3.50      3.39 o 
  -6   7   3      723.44      737.17     17.95 o 
  -5   7   3       27.40       33.61      3.31 o 
  -4   7   3     5607.13     5585.81     59.91 o 
  -3   7   3       57.24       59.72      3.70 o 
  -2   7   3     8841.48     8970.71     78.26 o 
  -1   7   3      136.93      172.10      8.18 o 
   0   7   3     7602.40     7415.84     75.83 o 
   1   7   3      260.24      230.66      5.10 o 
   2   7   3     6327.58     6121.00     55.55 o 
   3   7   3        0.49        2.80      1.87 o 
   4   7   3    10261.91    10258.10    111.20 o 
   5   7   3       70.30       59.07      4.83 o 
   6   7   3     4018.76     3978.05     51.13 o 
   7   7   3       57.27       58.18      5.50 o 
   8   7   3     4496.26     4420.18     81.83 o 
   9   7   3      391.03      412.12     15.88 o 
  10   7   3     1834.79     1968.41     48.80 o 
 -10   8   3       28.20        8.94      7.66 o 
  -9   8   3     1914.88     1933.61     41.31 o 
  -8   8   3        3.07       -1.74      3.91 o 
  -7   8   3     3897.58     3929.05     64.90 o 
  -6   8   3        5.86        4.32      3.22 o 
  -5   8   3     3161.42     3136.79     42.31 o 
  -4   8   3      170.07      195.93      7.65 o 
  -3   8   3     4942.92     5042.63     51.69 o 
  -2   8   3      668.63      711.83     12.48 o 
  -1   8   3     3488.08     3548.63     40.94 o 
   0   8   3        4.66        8.04      2.09 o 
   1   8   3     5180.92     4910.09     44.92 o 
   2   8   3        2.25        1.71      1.80 o 
   3   8   3     4991.37     4885.29     53.32 o 
   4   8   3      211.97      194.65      7.00 o 
   5   8   3     4096.09     4155.63     52.78 o 
   6   8   3      236.45      223.57      9.08 o 
   7   8   3     4840.71     4792.58     61.38 o 
   8   8   3       40.78       32.15      5.28 o 
   9   8   3      427.23      469.97     18.27 o 
  10   8   3       91.11       70.79      8.40 o 
 -10   9   3      806.40      829.99     30.60 o 
  -9   9   3       45.11       39.18      6.82 o 
  -8   9   3     1074.89     1176.50     28.75 o 
  -7   9   3        5.95        8.29      4.50 o 
  -6   9   3     4319.95     4295.98     61.41 o 
  -5   9   3       82.37       75.47      6.37 o 
  -4   9   3     1667.57     1691.31     27.18 o 
  -3   9   3      234.01      258.17      8.36 o 
  -2   9   3     4034.03     3952.26     45.87 o 
  -1   9   3       89.87      110.91      5.80 o 
   0   9   3    11256.90    11404.80    113.52 o 
   1   9   3      130.18      133.50      5.33 o 
   2   9   3     7970.30     7720.56     80.07 o 
   3   9   3      951.30      962.89     18.62 o 
   4   9   3     1929.35     1822.39     46.45 o 
   5   9   3       29.97       24.52      4.01 o 
   6   9   3     8547.57     8381.55     97.11 o 
   7   9   3      173.63      162.03      9.43 o 
   8   9   3     2127.01     2204.25     38.53 o 
   9   9   3       20.89       17.36      5.91 o 
  10   9   3      663.80      670.26     44.69 o 
  -9  10   3     1151.65     1203.45     27.72 o 
  -8  10   3       85.75       73.11     12.92 o 
  -7  10   3     1495.32     1527.53     38.49 o 
  -6  10   3        6.40       13.91      5.01 o 
  -5  10   3     1631.60     1662.48     43.56 o 
  -4  10   3      393.78      414.62     13.37 o 
  -3  10   3     3044.03     3104.15     39.29 o 
  -2  10   3        1.40        1.30      2.29 o 
  -1  10   3     3365.55     3323.82     43.60 o 
   0  10   3      363.85      373.08     13.30 o 
   1  10   3     1498.99     1432.71     28.34 o 
   2  10   3       17.92       12.56      3.08 o 
   3  10   3     2264.42     2230.23     33.42 o 
   4  10   3       42.16       47.86      4.98 o 
   5  10   3     2004.24     1946.61     31.64 o 
   6  10   3       77.15       65.74      6.77 o 
   7  10   3     1505.71     1513.39     34.10 o 
   8  10   3        1.71       -0.49      4.75 o 
   9  10   3      767.64      683.29     51.77 o 
  -9  11   3      119.61      128.69     14.46 o 
  -8  11   3      823.32      845.62     25.01 o 
  -7  11   3       87.52       91.08     10.16 o 
  -6  11   3     1110.53     1083.42     30.96 o 
  -5  11   3       21.96       18.90      5.45 o 
  -4  11   3     1854.16     1875.26     33.71 o 
  -3  11   3      322.43      325.53     11.12 o 
  -2  11   3     2495.89     2468.58     33.66 o 
  -1  11   3      175.66      179.98      7.51 o 
   0  11   3     2092.96     2048.76     31.31 o 
   1  11   3      386.54      406.58     12.04 o 
   2  11   3     5364.07     5380.05     73.39 o 
   3  11   3      390.96      401.88     18.23 o 
   4  11   3     2227.30     2178.32     38.29 o 
   5  11   3       42.55       31.05      8.94 o 
   6  11   3     1023.04      984.58     31.08 o 
   7  11   3      143.38      114.35     15.23 o 
   8  11   3     1846.73     1846.02     47.28 o 
   9  11   3       46.15       31.96     16.62 o 
  -8  12   3      112.62       98.12     12.19 o 
  -7  12   3      424.05      426.76     17.59 o 
  -6  12   3        8.52        6.53      5.61 o 
  -5  12   3     1335.80     1361.59     35.90 o 
  -4  12   3      175.28      156.67      9.42 o 
  -3  12   3     2510.92     2537.45     38.50 o 
  -2  12   3      822.27      872.20     23.30 o 
  -1  12   3      234.85      226.54     10.54 o 
   0  12   3      983.99     1032.67     23.60 o 
   1  12   3     1087.71     1040.23     27.22 o 
   2  12   3      614.80      631.72     37.64 o 
   3  12   3     1254.02     1259.74     31.58 o 
   4  12   3       45.97       42.64      8.39 o 
   5  12   3      572.43      550.74     22.73 o 
   6  12   3        3.62       -2.76      4.94 o 
   7  12   3      105.90       80.12     10.62 o 
   8  12   3       52.78       42.73     16.94 o 
  -7  13   3       41.55       58.59     13.78 o 
  -6  13   3      130.88      159.56     13.13 o 
  -5  13   3        3.04       -5.53      5.53 o 
  -4  13   3      719.32      677.00     22.01 o 
  -3  13   3       71.25      105.09      9.31 o 
  -2  13   3      809.68      757.01     23.09 o 
  -1  13   3      255.66      269.24     12.11 o 
   0  13   3      740.83      690.27     23.42 o 
   1  13   3      235.37      220.10     22.14 o 
   2  13   3     1031.00     1094.76     33.37 o 
   3  13   3       97.10      117.44     11.67 o 
   4  13   3      603.33      620.74     30.71 o 
   5  13   3       18.15       13.03      6.30 o 
   6  13   3      284.41      265.59     22.07 o 
   7  13   3       33.13       31.16     18.22 o 
  -6  14   3      252.44      271.08     23.73 o 
  -5  14   3      835.74      902.43     43.26 o 
  -4  14   3       58.58       49.04      9.12 o 
  -3  14   3      674.33      774.08     27.58 o 
  -2  14   3       61.42       55.42      8.19 o 
  -1  14   3      307.96      329.43     19.49 o 
   0  14   3       93.80      100.92      8.98 o 
   1  14   3      272.17      280.31     13.45 o 
   2  14   3       55.84       57.84      8.30 o 
   3  14   3      769.16      817.38     30.91 o 
   4  14   3        1.34       -4.41      5.44 o 
   5  14   3       74.80       66.14     10.61 o 
   6  14   3        4.55        9.40      9.01 o 
  -5  15   3       16.92       14.65      9.26 o 
  -4  15   3      238.09      237.70     16.73 o 
  -3  15   3        3.22        3.84      5.59 o 
  -2  15   3      193.15      155.03     12.67 o 
  -1  15   3      106.61      119.42     11.58 o 
   0  15   3      954.66      945.62     29.48 o 
   1  15   3        2.24        5.63      4.38 o 
   2  15   3        1.94        2.01      4.85 o 
   3  15   3        0.11       -2.06      5.70 o 
   4  15   3      269.88      257.51     17.98 o 
   5  15   3       30.91       24.72     10.73 o 
  -3  16   3      186.98      191.45     14.56 o 
  -2  16   3        0.00       -4.04      4.78 o 
  -1  16   3      512.81      572.35     35.61 o 
   0  16   3        9.03        3.38      5.26 o 
   1  16   3      454.30      412.66     21.87 o 
   2  16   3       32.40       29.96      7.40 o 
 -12   0   4     1779.95     1774.38     85.01 o 
 -10   0   4      435.01      472.74     24.66 o 
  -8   0   4     2830.09     2775.33     57.28 o 
  -6   0   4     5519.83     5177.31    103.24 o 
  -4   0   4      640.89      906.31     21.03 o 
  -2   0   4     3498.42     3578.14     48.23 o 
   0   0   4     7444.04     7604.49    106.10 o 
   2   0   4     1467.12     1519.99     25.00 o 
   4   0   4     7090.70     7058.36     85.71 o 
   6   0   4     1993.08     1975.57     32.74 o 
   8   0   4      636.30      612.02     27.17 o 
  10   0   4      634.84      629.60     44.10 o 
 -12   1   4      114.01      109.39     16.20 o 
 -11   1   4     1468.05     1499.97     34.56 o 
 -10   1   4        4.21        4.98      4.55 o 
  -9   1   4     1601.92     1551.37     35.15 o 
  -8   1   4       12.07       13.61      3.57 o 
  -7   1   4     4415.45     4194.36     57.91 o 
  -6   1   4      225.53      203.49      6.74 o 
  -5   1   4     8178.46     8292.45    102.62 o 
  -4   1   4      555.84      547.96     20.73 o 
  -3   1   4    12290.67    12505.67    117.61 o 
  -2   1   4        0.07        0.87      0.98 o 
  -1   1   4     7952.80     8042.18     62.87 o 
   0   1   4      264.55      283.91      5.89 o 
   1   1   4      387.68      436.39      8.10 o 
   2   1   4     1374.22     1517.53     18.88 o 
   3   1   4     3636.72     3368.61     32.79 o 
   4   1   4      838.82      976.66     15.37 o 
   5   1   4     4403.36     4454.35     45.36 o 
   6   1   4      192.41      246.41      9.15 o 
   7   1   4     3631.17     3613.20     58.87 o 
   8   1   4      689.59      654.28     22.99 o 
   9   1   4     1161.28     1133.89     38.57 o 
  10   1   4        7.03       16.10      8.10 o 
  11   1   4     1036.15     1112.65     45.38 o 
 -12   2   4      485.44      632.00     42.19 o 
 -11   2   4       74.38       83.56      9.41 o 
 -10   2   4     1220.09     1245.74     29.89 o 
  -9   2   4       10.48        7.32      4.29 o 
  -8   2   4     1875.64     1839.79     34.24 o 
  -7   2   4      994.87      975.34     18.68 o 
  -6   2   4     1692.20     1510.37     21.50 o 
  -5   2   4     5732.80     5865.08     60.95 o 
  -4   2   4     2463.41     2460.41     30.77 o 
  -3   2   4      461.95      566.53     10.72 o 
  -2   2   4     3071.51     3090.43     31.36 o 
  -1   2   4     4557.26     4865.73     44.12 o 
   0   2   4     2920.40     3080.96     53.97 o 
   1   2   4     3558.55     3784.69     52.58 o 
   2   2   4     6351.93     6465.84     65.30 o 
   3   2   4      100.45       76.90      4.08 o 
   4   2   4     3340.51     3179.55     33.40 o 
   5   2   4      226.58      229.80      5.84 o 
   6   2   4     3122.30     3094.74     39.80 o 
   7   2   4     1044.24     1017.41     28.60 o 
   8   2   4      738.60      712.33     32.61 o 
   9   2   4        5.64        9.21      5.73 o 
  10   2   4      768.69      775.09     62.64 o 
  11   2   4      154.91      125.97     16.72 o 
 -11   3   4      939.06      936.72     26.42 o 
 -10   3   4      170.10      136.72     15.38 o 
  -9   3   4     1393.57     1336.78     30.00 o 
  -8   3   4      470.45      446.23     12.72 o 
  -7   3   4     4254.51     4130.64     53.84 o 
  -6   3   4     2031.63     1974.05     31.68 o 
  -5   3   4     4378.41     4265.49     46.52 o 
  -4   3   4      299.03      321.03      7.01 o 
  -3   3   4     2254.43     2145.51     23.62 o 
  -2   3   4     9745.31     9964.06     88.42 o 
  -1   3   4    11675.72    11989.39    103.31 o 
   0   3   4      678.83      701.66     10.23 o 
   1   3   4     3996.53     4031.52     41.11 o 
   2   3   4       75.24      103.03      2.67 o 
   3   3   4     3413.68     3377.01     28.43 o 
   4   3   4      627.85      639.84     10.05 o 
   5   3   4     3697.74     3703.55     45.44 o 
   6   3   4      574.78      588.01     23.25 o 
   7   3   4      876.19      837.65     29.60 o 
   8   3   4      188.25      187.60     15.29 o 
   9   3   4     2641.66     2690.35     59.62 o 
  10   3   4      277.87      292.31     21.68 o 
  11   3   4      329.05      349.59     29.24 o 
 -11   4   4       65.22       63.19      7.90 o 
 -10   4   4      451.43      462.72     17.46 o 
  -9   4   4      126.99      138.13     11.72 o 
  -8   4   4      486.65      489.18     13.53 o 
  -7   4   4     1227.41     1193.45     21.56 o 
  -6   4   4     3643.41     3523.93     44.84 o 
  -5   4   4       20.18       11.00      2.26 o 
  -4   4   4     1956.93     1981.68     23.09 o 
  -3   4   4     5940.14     5731.31     48.48 o 
  -2   4   4     5883.61     5894.19     49.28 o 
  -1   4   4     4475.59     4728.10     37.96 o 
   0   4   4     2689.01     2571.14     33.35 o 
   1   4   4       59.95       69.37      2.77 o 
   2   4   4     6171.27     6526.54     63.69 o 
   3   4   4     2783.96     2865.51     35.24 o 
   4   4   4     7486.11     7673.00     76.02 o 
   5   4   4      297.50      264.24      5.86 o 
   6   4   4      708.53      677.62     11.86 o 
   7   4   4      470.69      421.21     11.26 o 
   8   4   4     2514.46     2512.95     59.51 o 
   9   4   4      596.04      575.34     20.74 o 
  10   4   4     1032.81     1017.90     58.08 o 
  11   4   4       45.85       32.42     16.68 o 
 -11   5   4      307.68      313.01     16.70 o 
 -10   5   4      213.56      197.50     11.80 o 
  -9   5   4     1240.78     1173.05     28.04 o 
  -8   5   4      747.75      737.30     17.13 o 
  -7   5   4     2117.03     2047.87     47.49 o 
  -6   5   4      120.48      129.69      6.56 o 
  -5   5   4      900.18      879.64     13.80 o 
  -4   5   4     5780.97     5847.18     56.81 o 
  -3   5   4     6004.22     6096.49     51.73 o 
  -2   5   4      182.42      160.46      4.90 o 
  -1   5   4     8469.60     8420.88     77.57 o 
   0   5   4      853.11      904.76     12.61 o 
   1   5   4     2598.94     2565.59     33.04 o 
   2   5   4      649.77      620.84      9.32 o 
   3   5   4     4556.83     4471.73     44.54 o 
   4   5   4      451.26      427.02     10.12 o 
   5   5   4     3684.68     3603.31     45.00 o 
   6   5   4      189.16      177.68      7.15 o 
   7   5   4      447.08      461.80     11.89 o 
   8   5   4      138.04      139.59      7.52 o 
   9   5   4     1407.09     1443.14     28.91 o 
  10   5   4      118.93      101.31     12.29 o 
  11   5   4      328.91      336.88     21.24 o 
 -11   6   4      201.15      208.52     19.11 o 
 -10   6   4      613.66      656.26     24.56 o 
  -9   6   4       51.43       54.65      8.10 o 
  -8   6   4      293.81      301.72     15.20 o 
  -7   6   4      274.45      283.53     10.00 o 
  -6   6   4     1681.85     1656.18     26.32 o 
  -5   6   4      303.21      305.45      7.83 o 
  -4   6   4     3789.02     3832.53     37.80 o 
  -3   6   4     1464.73     1513.39     17.42 o 
  -2   6   4     1869.21     1732.40     19.61 o 
  -1   6   4      273.53      349.05      9.00 o 
   0   6   4     5962.74     5996.16     53.64 o 
   1   6   4      665.84      702.09     11.64 o 
   2   6   4     1572.06     1478.89     17.27 o 
   3   6   4      556.73      512.99      8.93 o 
   4   6   4     6336.99     6446.50     73.24 o 
   5   6   4      316.59      302.45      9.26 o 
   6   6   4      548.13      523.41     14.58 o 
   7   6   4      198.18      211.71      8.46 o 
   8   6   4     1568.79     1514.77     29.92 o 
   9   6   4      110.49      107.97      8.13 o 
  10   6   4     2731.64     2771.92     70.18 o 
  11   6   4      239.23      235.84     17.69 o 
 -11   7   4      352.89      380.95     38.35 o 
 -10   7   4        2.40        1.69      5.34 o 
  -9   7   4      587.70      565.43     22.17 o 
  -8   7   4      233.83      243.06     12.24 o 
  -7   7   4      143.60      130.69     11.16 o 
  -6   7   4      139.87      139.26      8.11 o 
  -5   7   4     2925.84     2837.93     33.20 o 
  -4   7   4      248.49      238.58      7.21 o 
  -3   7   4     1559.33     1611.26     21.20 o 
  -2   7   4      503.89      540.53     10.13 o 
  -1   7   4     9344.35     9269.69     92.55 o 
   0   7   4        0.35        4.41      1.63 o 
   1   7   4     4157.74     3959.35     49.15 o 
   2   7   4      891.08      906.21     15.63 o 
   3   7   4     4592.04     4519.97     49.75 o 
   4   7   4        6.23        6.12      2.28 o 
   5   7   4     2496.09     2451.89     34.68 o 
   6   7   4      346.28      341.41     10.69 o 
   7   7   4     2237.38     2200.00     33.78 o 
   8   7   4      538.71      531.99     32.94 o 
   9   7   4      188.80      176.15     10.43 o 
  10   7   4        0.12       -2.90      4.98 o 
 -10   8   4      225.56      217.00     22.07 o 
  -9   8   4       12.27       10.29      5.06 o 
  -8   8   4     1511.25     1475.63     32.95 o 
  -7   8   4      317.14      317.33     14.18 o 
  -6   8   4     1013.86      909.99     23.82 o 
  -5   8   4      164.98      144.31      7.75 o 
  -4   8   4      754.24      748.17     16.03 o 
  -3   8   4       66.34       68.02      4.61 o 
  -2   8   4     3777.81     3815.37     44.14 o 
  -1   8   4     1457.58     1509.37     21.71 o 
   0   8   4      989.23      905.35     15.45 o 
   1   8   4      327.98      326.76      8.32 o 
   2   8   4     1743.76     1705.51     26.48 o 
   3   8   4      691.77      691.07     15.02 o 
   4   8   4      629.66      597.21     14.88 o 
   5   8   4       22.05       12.84      3.78 o 
   6   8   4     1693.32     1646.98     31.27 o 
   7   8   4      267.79      238.58     10.39 o 
   8   8   4     1719.80     1742.61     32.00 o 
   9   8   4       60.11       43.73      6.73 o 
  10   8   4      745.48      752.37     22.10 o 
 -10   9   4       68.37       58.72     17.58 o 
  -9   9   4        2.73        1.54      5.23 o 
  -8   9   4       20.15       11.46      6.19 o 
  -7   9   4     2199.71     2141.86     47.72 o 
  -6   9   4      214.78      211.47     11.80 o 
  -5   9   4      177.56      191.19      8.49 o 
  -4   9   4      338.75      353.12     11.07 o 
  -3   9   4     1568.82     1569.75     23.79 o 
  -2   9   4      114.59      111.49      6.16 o 
  -1   9   4     6082.93     5976.86     64.54 o 
   0   9   4        5.63        6.42      2.30 o 
   1   9   4     4984.26     4889.27     57.89 o 
   2   9   4       32.66       49.85      4.73 o 
   3   9   4     3890.10     3833.83     49.80 o 
   4   9   4     1600.78     1628.28     27.25 o 
   5   9   4     3435.99     3408.84     46.79 o 
   6   9   4      114.12      115.65      9.33 o 
   7   9   4      567.29      557.24     18.52 o 
   8   9   4      134.26      143.48     16.42 o 
   9   9   4     1013.64      999.81     30.32 o 
  -9  10   4      123.77      105.73     17.26 o 
  -8  10   4      416.00      481.20     21.01 o 
  -7  10   4       27.18       27.24      7.05 o 
  -6  10   4     1842.63     1815.55     38.55 o 
  -5  10   4      469.41      464.24     20.30 o 
  -4  10   4      530.22      532.68     14.31 o 
  -3  10   4      927.58      951.79     17.95 o 
  -2  10   4     1342.56     1333.71     21.78 o 
  -1  10   4       50.55       45.49      4.25 o 
   0  10   4     2133.17     2052.80     38.11 o 
   1  10   4     1021.09     1018.59     18.02 o 
   2  10   4       10.63        5.25      2.86 o 
   3  10   4       41.82       45.27      5.04 o 
   4  10   4      424.67      417.78     14.01 o 
   5  10   4       71.31       75.01      6.88 o 
   6  10   4     3336.01     3352.53     51.29 o 
   7  10   4       28.85       26.70      5.38 o 
   8  10   4      515.36      544.74     19.49 o 
   9  10   4      632.43      654.01     34.47 o 
  -9  11   4      299.72      250.78     30.36 o 
  -8  11   4      393.68      400.84     19.79 o 
  -7  11   4      288.52      339.72     17.49 o 
  -6  11   4       51.54       50.14      8.52 o 
  -5  11   4     1870.78     1945.43     40.38 o 
  -4  11   4     1431.77     1440.31     29.06 o 
  -3  11   4     1252.34     1255.40     22.77 o 
  -2  11   4      411.42      431.67     11.75 o 
  -1  11   4      826.14      812.00     19.21 o 
   0  11   4      172.18      186.15      8.41 o 
   1  11   4     5644.77     5458.72     76.00 o 
   2  11   4      979.31      991.85     21.77 o 
   3  11   4     3661.79     3556.49     48.67 o 
   4  11   4       79.22       73.80      6.72 o 
   5  11   4      695.88      676.64     21.58 o 
   6  11   4      470.63      452.79     17.39 o 
   7  11   4     1183.33     1269.42     31.46 o 
   8  11   4       80.22       72.99     11.17 o 
  -8  12   4      716.35      734.71     35.03 o 
  -7  12   4        6.08        5.60      5.89 o 
  -6  12   4      454.18      477.73     23.87 o 
  -5  12   4      256.93      282.43     26.54 o 
  -4  12   4      825.87      827.01     21.27 o 
  -3  12   4      216.55      210.62      9.59 o 
  -2  12   4     2636.77     2579.28     38.58 o 
  -1  12   4      362.50      365.22     12.07 o 
   0  12   4        7.34        3.37      3.26 o 
   1  12   4       57.69       64.69      6.55 o 
   2  12   4      678.82      687.59     24.85 o 
   3  12   4      328.22      327.69     40.63 o 
   4  12   4     1623.70     1638.83     51.84 o 
   5  12   4      493.70      535.54     22.64 o 
   6  12   4      313.44      330.83     18.24 o 
   7  12   4       51.78       58.49      9.86 o 
  -7  13   4      707.59      702.10     34.07 o 
  -6  13   4      570.73      571.42     29.12 o 
  -5  13   4     1072.35     1097.43     40.75 o 
  -4  13   4      168.84      204.26     14.25 o 
  -3  13   4     1403.37     1502.93     34.88 o 
  -2  13   4       70.17       69.43      7.53 o 
  -1  13   4     1300.65     1268.79     27.72 o 
   0  13   4     1212.73     1183.72     39.30 o 
   1  13   4      723.57      666.54     33.67 o 
   2  13   4       23.05       28.99      7.33 o 
   3  13   4     2246.13     2162.48     51.82 o 
   4  13   4       69.07       52.09      9.04 o 
   5  13   4     1110.11     1140.25     35.62 o 
   6  13   4      343.78      356.04     21.10 o 
   7  13   4      117.33      109.85     21.41 o 
  -6  14   4      575.05      584.21     46.02 o 
  -5  14   4        3.87        2.96      7.37 o 
  -4  14   4     1012.85      953.36     38.86 o 
  -3  14   4       77.04       99.90     11.22 o 
  -2  14   4      168.67      152.05     11.72 o 
  -1  14   4       20.65       24.07      5.51 o 
   0  14   4     2309.10     2300.36     64.04 o 
   1  14   4       76.25       65.48     11.68 o 
   2  14   4      418.56      420.53     21.06 o 
   3  14   4       12.29       11.86      5.72 o 
   4  14   4      969.87      994.61     55.00 o 
   5  14   4      197.09      206.70     15.79 o 
   6  14   4      692.02      669.23     52.41 o 
  -4  15   4       60.66       62.75     13.19 o 
  -3  15   4      245.21      251.92     14.99 o 
  -2  15   4       10.24       12.11      6.09 o 
  -1  15   4     1849.29     1864.88     50.54 o 
   0  15   4       38.95       36.61      7.43 o 
   1  15   4      577.90      577.93     36.13 o 
   2  15   4        4.81       -0.07      5.28 o 
   3  15   4      309.18      353.82     20.46 o 
   4  15   4        5.82        8.65      9.19 o 
  -2  16   4      956.40      961.45     57.11 o 
  -1  16   4       34.16       20.99      7.10 o 
   0  16   4      573.18      587.14     26.11 o 
   1  16   4        0.34       -3.54      5.06 o 
   2  16   4      890.04      838.54     33.61 o 
 -11   0   5     1145.35     1175.85     60.40 o 
  -9   0   5     4476.44     4259.59    105.45 o 
  -7   0   5     1429.14     1376.30     51.45 o 
  -5   0   5    11805.77    12230.59    180.14 o 
  -3   0   5     8954.54     9178.73    143.09 o 
  -1   0   5    14552.98    14807.52    146.71 o 
   1   0   5    23639.68    24156.94    294.67 o 
   3   0   5     6373.08     6530.69     88.91 o 
   5   0   5     4562.95     4381.98     63.54 o 
   7   0   5     9500.66     9279.33    185.28 o 
   9   0   5      195.05      222.44     26.21 o 
  11   0   5     2484.35     2465.34    104.19 o 
 -11   1   5       50.66       36.07      7.28 o 
 -10   1   5     1889.88     1911.43     39.75 o 
  -9   1   5      193.74      201.92     12.09 o 
  -8   1   5     2900.89     2856.74     45.23 o 
  -7   1   5      157.59      151.87      8.29 o 
  -6   1   5     2350.84     2197.93     33.64 o 
  -5   1   5       47.72       50.54      4.51 o 
  -4   1   5     8456.87     8222.89     87.68 o 
  -3   1   5      544.80      581.80      9.85 o 
  -2   1   5     8370.75     8277.79     74.39 o 
  -1   1   5       28.00       34.45      2.07 o 
   0   1   5    21133.97    21026.53    194.17 o 
   1   1   5       47.74       61.46      3.56 o 
   2   1   5    17499.25    17218.56    163.37 o 
   3   1   5     1604.76     1745.38     22.37 o 
   4   1   5     7871.26     7665.63     73.87 o 
   5   1   5      329.70      319.77      8.25 o 
   6   1   5     8080.33     8092.30     91.19 o 
   7   1   5      340.02      346.82     15.86 o 
   8   1   5     1594.67     1509.93     38.62 o 
   9   1   5       95.02       81.19     12.37 o 
  10   1   5     2128.40     2161.70     64.86 o 
  11   1   5       96.02      108.09     16.25 o 
 -11   2   5      970.89     1000.24     27.91 o 
 -10   2   5       18.29       10.41      4.97 o 
  -9   2   5      985.26      940.58     24.90 o 
  -8   2   5       43.05       39.08      5.50 o 
  -7   2   5     4374.42     4192.80     58.96 o 
  -6   2   5      500.90      526.27     11.34 o 
  -5   2   5     3798.09     3801.80     45.16 o 
  -4   2   5     1156.19     1136.94     18.08 o 
  -3   2   5    10473.59    10824.08     96.57 o 
  -2   2   5      160.41      171.83      4.45 o 
  -1   2   5     4738.28     4664.04     51.04 o 
   0   2   5       37.71       47.45      3.16 o 
   1   2   5    13105.02    13266.48    117.10 o 
   2   2   5     6501.79     7034.73     70.71 o 
   3   2   5     5108.29     4818.83     51.46 o 
   4   2   5        2.35        0.98      1.42 o 
   5   2   5     8010.99     8118.73     83.44 o 
   6   2   5      450.63      467.29     15.67 o 
   7   2   5     2209.31     2070.97     46.18 o 
   8   2   5      197.91      206.39     13.39 o 
   9   2   5     2704.34     2789.43     73.90 o 
  10   2   5       26.18       15.13      8.40 o 
  11   2   5      680.19      765.50     75.74 o 
 -11   3   5       72.11       51.68      8.13 o 
 -10   3   5     1687.11     1704.56     37.02 o 
  -9   3   5       20.92       17.38      5.33 o 
  -8   3   5     2859.96     2742.45     44.13 o 
  -7   3   5      194.85      205.87     10.09 o 
  -6   3   5     1900.73     1944.53     26.36 o 
  -5   3   5        6.99        6.44      1.98 o 
  -4   3   5     5772.30     5549.46     54.19 o 
  -3   3   5      435.83      458.61      9.57 o 
  -2   3   5     5772.78     5950.78     65.14 o 
  -1   3   5       91.77      114.37      3.79 o 
   0   3   5    11760.25    11811.73    103.68 o 
   1   3   5     1894.82     2131.10     21.75 o 
   2   3   5    11227.68    11300.61    104.40 o 
   3   3   5      219.73      250.68      5.87 o 
   4   3   5     1635.65     1589.44     23.57 o 
   5   3   5      310.82      295.43      7.64 o 
   6   3   5     2226.83     2196.34     34.70 o 
   7   3   5      438.22      420.41     18.01 o 
   8   3   5     3404.13     3378.09     68.26 o 
   9   3   5       20.81       24.06      7.21 o 
  10   3   5      736.59      755.79     51.77 o 
  11   3   5      186.96      212.42     18.88 o 
 -11   4   5      521.20      502.63     32.47 o 
 -10   4   5        0.15        2.08      4.57 o 
  -9   4   5      518.61      509.73     25.92 o 
  -8   4   5       25.28       17.91      4.47 o 
  -7   4   5      207.87      209.00      9.59 o 
  -6   4   5       33.84       42.96      3.86 o 
  -5   4   5     4746.43     4835.75     52.82 o 
  -4   4   5      482.60      463.75      9.19 o 
  -3   4   5     1500.87     1436.27     19.30 o 
  -2   4   5        0.01        2.83      1.36 o 
  -1   4   5     1221.81     1212.65     13.54 o 
   0   4   5     4708.12     5212.96     46.81 o 
   1   4   5     2171.12     2029.81     19.73 o 
   2   4   5       57.10       73.64      2.53 o 
   3   4   5     4974.07     5237.41     47.53 o 
   4   4   5     2166.81     2204.15     30.97 o 
   5   4   5     2708.05     2636.84     36.28 o 
   6   4   5     1514.18     1497.75     25.00 o 
   7   4   5     2082.41     2039.21     35.46 o 
   8   4   5        1.84        5.90      4.15 o 
   9   4   5      792.38      796.27     29.06 o 
  10   4   5        0.53       -5.28      5.28 o 
  11   4   5     1216.28     1121.87     63.25 o 
 -11   5   5        5.23       -0.68      7.67 o 
 -10   5   5      771.40      768.89     23.59 o 
  -9   5   5        5.44       -1.22      4.15 o 
  -8   5   5      885.25      892.06     22.40 o 
  -7   5   5      795.25      810.44     19.57 o 
  -6   5   5     4409.75     4399.66     54.61 o 
  -5   5   5       42.36       45.39      3.51 o 
  -4   5   5     1804.91     1793.37     21.00 o 
  -3   5   5       35.41       41.57      2.50 o 
  -2   5   5      699.54      697.58     10.58 o 
  -1   5   5      266.55      296.72      5.19 o 
   0   5   5     5896.18     6193.45     55.27 o 
   1   5   5       43.08       51.70      2.60 o 
   2   5   5     1393.24     1340.60     19.19 o 
   3   5   5       60.22       71.05      3.44 o 
   4   5   5      165.25      192.54      5.99 o 
   5   5   5       19.39        8.56      1.83 o 
   6   5   5     1119.57     1074.13     15.69 o 
   7   5   5        3.81        0.28      2.54 o 
   8   5   5      943.13      958.59     30.81 o 
   9   5   5      286.68      293.24     22.41 o 
  10   5   5      146.79      154.19     14.06 o 
  11   5   5      395.21      421.40     26.47 o 
 -11   6   5       26.97       18.66      9.19 o 
 -10   6   5      111.05      125.26     12.06 o 
  -9   6   5      638.75      656.89     24.66 o 
  -8   6   5      115.01      136.43     23.97 o 
  -7   6   5        2.62        0.08      4.11 o 
  -6   6   5     1328.29     1296.76     28.68 o 
  -5   6   5       57.37       59.48      4.46 o 
  -4   6   5      312.22      340.97      9.11 o 
  -3   6   5     2215.23     2390.80     27.99 o 
  -2   6   5        0.64        3.68      1.68 o 
  -1   6   5       56.20       35.96      2.61 o 
   0   6   5      135.35      130.89      5.30 o 
   1   6   5      320.75      294.64      6.60 o 
   2   6   5      937.16     1054.10     18.42 o 
   3   6   5     1083.30     1115.02     18.52 o 
   4   6   5      460.86      429.45     10.22 o 
   5   6   5     1082.42     1090.58     19.32 o 
   6   6   5        1.45        3.65      2.34 o 
   7   6   5      679.87      673.32     16.67 o 
   8   6   5      213.65      241.30     15.23 o 
   9   6   5      942.47      923.61     31.49 o 
  10   6   5       38.60       22.50     12.47 o 
 -10   7   5      212.47      204.28     18.10 o 
  -9   7   5       36.59       50.55     14.70 o 
  -8   7   5     1060.23     1025.47     79.58 o 
  -7   7   5      458.26      431.67     16.39 o 
  -6   7   5      580.88      594.10     17.80 o 
  -5   7   5     2424.34     2338.78     31.95 o 
  -4   7   5     2207.84     2205.33     34.88 o 
  -3   7   5       20.93       24.25      2.88 o 
  -2   7   5     1008.05     1043.27     16.93 o 
  -1   7   5      986.85     1098.97     15.26 o 
   0   7   5      108.82      117.81      4.71 o 
   1   7   5      267.40      272.10     12.20 o 
   2   7   5      136.59      127.70     10.92 o 
   3   7   5      156.94      172.13      6.34 o 
   4   7   5     1000.37     1022.15     17.26 o 
   5   7   5       49.57       48.29      5.13 o 
   6   7   5      204.24      165.49      8.33 o 
   7   7   5      103.73      100.93      8.00 o 
   8   7   5      109.33       96.52      7.42 o 
   9   7   5      694.17      737.74     39.05 o 
  10   7   5      272.41      259.42     22.32 o 
 -10   8   5       11.29       11.51     12.14 o 
  -9   8   5      107.47      130.82     14.89 o 
  -8   8   5        9.63        6.55      6.28 o 
  -7   8   5       49.89       46.63     11.46 o 
  -6   8   5      102.24      111.39      7.92 o 
  -5   8   5      417.00      422.73     12.25 o 
  -4   8   5      239.24      246.33      8.46 o 
  -3   8   5        5.76        4.59      2.21 o 
  -2   8   5        4.69        9.85      2.47 o 
  -1   8   5      715.69      756.56     12.43 o 
   0   8   5      256.20      261.10      7.71 o 
   1   8   5      460.71      430.16     12.24 o 
   2   8   5      617.19      620.54     16.61 o 
   3   8   5      297.50      295.19      9.72 o 
   4   8   5       79.51       69.08      5.45 o 
   5   8   5      140.41      135.95      7.18 o 
   6   8   5       39.30       28.68      4.67 o 
   7   8   5     1519.68     1491.96     28.13 o 
   8   8   5      198.09      202.81     10.59 o 
   9   8   5      218.19      237.14     19.74 o 
  10   8   5        3.90        4.01      6.62 o 
  -9   9   5       89.05      114.30     14.56 o 
  -8   9   5      255.07      287.60     25.25 o 
  -7   9   5       92.21       97.10     10.11 o 
  -6   9   5      505.63      506.60     18.12 o 
  -5   9   5        0.24        0.97      2.68 o 
  -4   9   5     1983.03     1970.89     28.72 o 
  -3   9   5        1.93        0.93      2.34 o 
  -2   9   5      117.00      120.32      5.98 o 
  -1   9   5       40.10       40.09      3.97 o 
   0   9   5      753.56      743.71     15.76 o 
   1   9   5       19.07       30.86      4.40 o 
   2   9   5     1172.70     1128.84     30.54 o 
   3   9   5       69.18       65.60      5.92 o 
   4   9   5       32.60       26.99      4.06 o 
   5   9   5        0.01       -2.65      2.65 o 
   6   9   5     2185.27     2183.00     37.18 o 
   7   9   5       22.53       24.61      4.92 o 
   8   9   5      214.24      231.64     12.01 o 
   9   9   5       36.72       41.12      7.10 o 
  -9  10   5      176.74      163.63     26.85 o 
  -8  10   5       12.90        6.23      7.06 o 
  -7  10   5      896.59      856.84     28.28 o 
  -6  10   5       90.26       87.50     11.73 o 
  -5  10   5      264.16      279.08     10.98 o 
  -4  10   5      180.01      168.69      8.30 o 
  -3  10   5      463.58      456.30     13.06 o 
  -2  10   5       61.81       69.20      5.24 o 
  -1  10   5      130.93      119.02      6.74 o 
   0  10   5       28.22       27.19      4.58 o 
   1  10   5     3529.73     3499.33     59.21 o 
   2  10   5      341.61      328.90     11.78 o 
   3  10   5       64.21       70.17      7.03 o 
   4  10   5      660.09      674.57     16.56 o 
   5  10   5     1659.37     1640.62     30.86 o 
   6  10   5       83.30       82.44      9.52 o 
   7  10   5      572.42      608.98     17.98 o 
   8  10   5      248.21      254.02     12.25 o 
   9  10   5      367.82      391.30     27.27 o 
  -8  11   5      580.64      614.30     30.39 o 
  -7  11   5       34.41       19.23      7.21 o 
  -6  11   5      534.71      573.88     22.98 o 
  -5  11   5       26.33       23.32      5.68 o 
  -4  11   5     1141.59     1196.62     23.80 o 
  -3  11   5      549.17      543.14     14.90 o 
  -2  11   5     3316.42     3330.45     45.68 o 
  -1  11   5      205.55      228.21      9.58 o 
   0  11   5      457.32      447.77     17.87 o 
   1  11   5        5.88        4.45      3.73 o 
   2  11   5      870.20      843.06     20.15 o 
   3  11   5      304.48      306.67     12.00 o 
   4  11   5     2585.15     2542.48     41.79 o 
   5  11   5       57.03       58.91      9.34 o 
   6  11   5      347.17      378.74     14.31 o 
   7  11   5       63.31       74.36      7.73 o 
   8  11   5      384.15      359.83     26.39 o 
  -7  12   5      547.57      545.75     23.83 o 
  -6  12   5       64.38       57.83      9.32 o 
  -5  12   5      600.47      618.73     24.41 o 
  -4  12   5       47.66       40.57      6.27 o 
  -3  12   5     1216.97     1207.13     24.06 o 
  -2  12   5        1.02       -0.87      3.09 o 
  -1  12   5      959.94      997.83     21.21 o 
   0  12   5        2.81        0.32      3.38 o 
   1  12   5     2103.67     2140.19     53.36 o 
   2  12   5      380.75      387.35     15.65 o 
   3  12   5     2414.41     2387.88     70.12 o 
   4  12   5       65.74       60.56      7.69 o 
   5  12   5      558.99      605.25     20.61 o 
   6  12   5       48.88       65.37      8.36 o 
   7  12   5     1439.83     1384.66     95.24 o 
  -7  13   5        0.28        3.84     11.51 o 
  -6  13   5     1235.07     1254.92     56.00 o 
  -5  13   5      111.28      120.77     12.23 o 
  -4  13   5     3425.03     3588.09     71.42 o 
  -3  13   5       29.51       28.13      5.32 o 
  -2  13   5     1290.18     1331.56     26.14 o 
  -1  13   5       21.99       17.38      4.95 o 
   0  13   5     1885.78     1876.18     40.62 o 
   1  13   5        0.39       -1.17      4.48 o 
   2  13   5     2718.21     2648.23     59.00 o 
   3  13   5       22.05       23.81      7.09 o 
   4  13   5     1315.35     1355.49     58.05 o 
   5  13   5       17.99        9.87      6.21 o 
   6  13   5     1110.16     1128.44     64.88 o 
  -5  14   5      898.28      957.10     78.62 o 
  -4  14   5       87.05       61.91     12.20 o 
  -3  14   5      602.98      633.53     34.11 o 
  -2  14   5        0.04        2.97      4.43 o 
  -1  14   5     2989.16     2903.02     55.65 o 
   0  14   5      219.10      214.61     20.30 o 
   1  14   5     1397.95     1403.55     42.21 o 
   2  14   5        0.43       -2.13      5.17 o 
   3  14   5     2024.85     2007.24     51.04 o 
   4  14   5        1.03       -0.80      5.60 o 
   5  14   5     1353.58     1350.26     54.01 o 
  -4  15   5     1217.90     1315.25     48.59 o 
  -3  15   5       31.38       27.78      6.96 o 
  -2  15   5     2189.32     2391.76     50.33 o 
  -1  15   5        0.02        0.07      5.27 o 
   0  15   5     2095.75     2164.98     50.47 o 
   1  15   5       13.99       -0.23      5.65 o 
   2  15   5     1428.42     1478.28     43.13 o 
   3  15   5       32.46       19.93     10.13 o 
 -10   0   6      809.03      893.38     36.73 o 
  -8   0   6     2261.30     2099.31     56.86 o 
  -6   0   6     4389.51     4241.57     88.27 o 
  -4   0   6    10131.60    10685.49    136.43 o 
  -2   0   6    12942.34    12956.71    240.70 o 
   0   0   6     9395.97     9635.48    124.21 o 
   2   0   6     1603.01     1373.72     34.87 o 
   4   0   6     5102.42     5099.22     83.15 o 
   6   0   6     5419.06     5550.71     80.11 o 
   8   0   6     4003.20     3831.27    127.84 o 
  10   0   6     2055.76     2313.21     96.52 o 
 -11   1   6      473.43      478.91     19.42 o 
 -10   1   6       50.07       40.75      7.23 o 
  -9   1   6     1460.84     1434.73     32.61 o 
  -8   1   6      287.60      270.71     11.69 o 
  -7   1   6     2678.23     2684.63     46.14 o 
  -6   1   6        8.40       11.12      3.43 o 
  -5   1   6     1767.18     1540.25     23.91 o 
  -4   1   6      254.78      281.20      7.71 o 
  -3   1   6     5464.55     5341.89     48.31 o 
  -2   1   6       22.66       25.59      1.83 o 
  -1   1   6     9253.16     9459.73     84.13 o 
   0   1   6      284.83      279.20     10.69 o 
   1   1   6     3820.21     3780.75     41.16 o 
   2   1   6      135.60      144.11      5.35 o 
   3   1   6     9144.92     9010.57     98.03 o 
   4   1   6      165.08      191.58      6.27 o 
   5   1   6     5903.92     5922.10     63.87 o 
   6   1   6        6.27        8.35      2.73 o 
   7   1   6     1320.72     1322.79     34.30 o 
   8   1   6      165.51      170.52     15.80 o 
   9   1   6     1631.65     1705.64     54.23 o 
  10   1   6       33.00       23.69      9.91 o 
  11   1   6     1264.15     1292.44     50.17 o 
 -11   2   6      126.50      120.54     11.05 o 
 -10   2   6      740.70      742.57     23.36 o 
  -9   2   6      252.98      249.47     13.10 o 
  -8   2   6     1839.29     1758.18     33.15 o 
  -7   2   6       56.07       58.07      7.21 o 
  -6   2   6     2553.13     2561.65     36.18 o 
  -5   2   6      802.22      798.13     20.69 o 
  -4   2   6     6482.40     6612.73     73.84 o 
  -3   2   6       26.59       20.04      2.21 o 
  -2   2   6     7420.52     7345.15     59.72 o 
  -1   2   6        1.08        1.04      1.18 o 
   0   2   6     3910.37     3801.18     41.21 o 
   1   2   6        1.29        2.61      1.41 o 
   2   2   6     6253.14     6497.62     66.63 o 
   3   2   6      589.07      665.67     12.01 o 
   4   2   6     3430.03     3140.78     40.25 o 
   5   2   6      380.92      342.54      9.73 o 
   6   2   6     2840.77     2886.83     43.05 o 
   7   2   6        3.53        6.24      4.40 o 
   8   2   6     3623.71     3769.93     74.32 o 
   9   2   6      100.53       98.40     13.78 o 
  10   2   6     2605.44     2613.28     74.35 o 
  11   2   6        0.02       -6.91      6.91 o 
 -11   3   6      978.85     1055.21     29.51 o 
 -10   3   6      413.26      433.05     17.71 o 
  -9   3   6      630.78      649.03     20.74 o 
  -8   3   6      186.81      225.41     11.23 o 
  -7   3   6     1588.03     1596.03     34.05 o 
  -6   3   6      194.88      201.56      9.78 o 
  -5   3   6     4472.72     4343.37     53.38 o 
  -4   3   6     2847.47     3000.93     38.00 o 
  -3   3   6     5053.00     4989.25     78.13 o 
  -2   3   6      154.98      170.08      4.20 o 
  -1   3   6     2437.26     2315.67     27.11 o 
   0   3   6       13.39       30.17      2.36 o 
   1   3   6     6957.82     7190.60     67.37 o 
   2   3   6      897.90      921.87     13.61 o 
   3   3   6     5831.97     5555.54     58.88 o 
   4   3   6     2147.82     2186.70     30.75 o 
   5   3   6     1710.55     1702.80     26.08 o 
   6   3   6      184.61      157.47     11.27 o 
   7   3   6     2514.10     2507.74     84.01 o 
   8   3   6     1160.48     1229.88     45.22 o 
   9   3   6     1251.63     1253.95     44.96 o 
  10   3   6      233.86      265.71     57.53 o 
  11   3   6      336.62      336.49     23.13 o 
 -11   4   6      365.69      379.31     17.53 o 
 -10   4   6      233.63      236.25     13.45 o 
  -9   4   6      207.00      195.28     17.55 o 
  -8   4   6      815.66      784.28     29.68 o 
  -7   4   6      161.00      172.82     10.38 o 
  -6   4   6     2778.99     2714.53     37.82 o 
  -5   4   6      343.02      315.10     10.20 o 
  -4   4   6        3.56        5.98      1.94 o 
  -3   4   6      248.33      249.57      8.48 o 
  -2   4   6     5176.41     5252.52     49.80 o 
  -1   4   6      714.37      668.50     10.28 o 
   0   4   6     2469.12     2382.28     24.78 o 
   1   4   6       23.28       10.55      1.37 o 
   2   4   6     1692.23     1555.27     21.49 o 
   3   4   6      636.92      641.81     12.41 o 
   4   4   6     5528.65     5361.51     63.84 o 
   5   4   6      231.22      225.32      9.10 o 
   6   4   6      744.34      721.91     16.24 o 
   7   4   6      391.82      381.24     15.78 o 
   8   4   6     2730.25     2849.64     67.63 o 
   9   4   6      176.99      190.69     16.88 o 
  10   4   6      769.55      783.61     30.36 o 
 -11   5   6      694.75      815.60     56.25 o 
 -10   5   6      101.94       79.53     13.19 o 
  -9   5   6      213.54      226.75     18.56 o 
  -8   5   6      163.71      173.25     29.40 o 
  -7   5   6     3630.59     3471.94     69.86 o 
  -6   5   6     1995.12     1955.77     33.20 o 
  -5   5   6      943.19      919.69     16.36 o 
  -4   5   6      179.24      186.26      9.37 o 
  -3   5   6     2086.49     2078.58     23.24 o 
  -2   5   6      228.30      242.49      5.23 o 
  -1   5   6     4875.04     4925.08     45.44 o 
   0   5   6      671.58      693.78      9.02 o 
   1   5   6      939.70      810.63     14.69 o 
   2   5   6      148.00      151.77      5.04 o 
   3   5   6     4272.63     4386.52     46.02 o 
   4   5   6      146.82      147.56      6.60 o 
   5   5   6     1563.51     1610.49     26.59 o 
   6   5   6      988.38      996.04     20.26 o 
   7   5   6      218.28      207.22      9.24 o 
   8   5   6       65.25       45.71      7.38 o 
   9   5   6     1228.42     1257.69     53.24 o 
  10   5   6      223.55      196.21     15.84 o 
 -10   6   6      379.03      363.67     23.75 o 
  -9   6   6      106.30      141.16     15.47 o 
  -8   6   6      586.30      538.91     26.66 o 
  -7   6   6       42.61       36.95      7.60 o 
  -6   6   6        3.14        8.01      4.05 o 
  -5   6   6        0.06        0.17      2.44 o 
  -4   6   6      397.82      422.36     10.80 o 
  -3   6   6       90.73       93.07      4.68 o 
  -2   6   6     2291.37     2253.16     24.55 o 
  -1   6   6      605.88      621.87     11.16 o 
   0   6   6      914.94      861.19     14.62 o 
   1   6   6      177.62      153.13      6.96 o 
   2   6   6     1796.97     1778.75     23.52 o 
   3   6   6        0.36        1.00      1.89 o 
   4   6   6     1724.09     1616.56     21.60 o 
   5   6   6      927.21      918.65     17.64 o 
   6   6   6     2733.35     2713.22     39.85 o 
   7   6   6      170.85      167.12      8.77 o 
   8   6   6      224.19      240.86     19.91 o 
   9   6   6        3.31       -0.61      5.65 o 
  10   6   6      203.24      183.71     15.37 o 
 -10   7   6      195.35      193.82     30.36 o 
  -9   7   6     1185.41     1210.86     43.96 o 
  -8   7   6      631.68      579.51     28.12 o 
  -7   7   6      541.68      531.43     21.12 o 
  -6   7   6      626.32      630.46     19.82 o 
  -5   7   6     2087.77     2012.46     28.65 o 
  -4   7   6      598.58      586.20     12.95 o 
  -3   7   6      694.35      695.89     12.92 o 
  -2   7   6      651.71      661.75     10.93 o 
  -1   7   6     1292.16     1280.11     19.72 o 
   0   7   6      450.05      484.55     10.75 o 
   1   7   6      649.14      644.16     15.02 o 
   2   7   6        7.35        5.55      2.98 o 
   3   7   6     2216.54     2168.69     33.99 o 
   4   7   6      194.08      179.68      9.13 o 
   5   7   6        4.75        8.98      3.21 o 
   6   7   6       60.95       53.80      4.47 o 
   7   7   6      756.67      719.69     19.41 o 
   8   7   6        5.74        7.82      5.62 o 
   9   7   6      171.17      158.45     32.56 o 
  10   7   6      105.35      118.64     13.66 o 
 -10   8   6      291.62      375.84     37.71 o 
  -9   8   6      400.82      368.77     23.57 o 
  -8   8   6      151.09      157.98     15.97 o 
  -7   8   6       30.67       24.04      6.58 o 
  -6   8   6      419.78      405.99     16.24 o 
  -5   8   6       26.58       31.57      4.19 o 
  -4   8   6      287.34      319.35      9.85 o 
  -3   8   6       54.37       49.81      4.13 o 
  -2   8   6     1233.01     1240.92     18.85 o 
  -1   8   6      116.15       93.02      5.55 o 
   0   8   6     1549.93     1503.45     29.57 o 
   1   8   6       47.19       40.78      4.61 o 
   2   8   6     1378.03     1338.05     24.75 o 
   3   8   6        4.66        2.31      2.74 o 
   4   8   6     4141.84     3980.32     51.92 o 
   5   8   6      588.25      575.11     16.15 o 
   6   8   6      319.84      302.83     11.07 o 
   7   8   6        8.57        6.67      3.33 o 
   8   8   6      428.68      455.94     27.27 o 
   9   8   6       87.78       96.22     25.89 o 
  -9   9   6      564.51      598.16     74.15 o 
  -8   9   6       44.80       49.17     11.27 o 
  -7   9   6     1326.87     1358.52    108.66 o 
  -6   9   6       96.56       77.67      8.45 o 
  -5   9   6      357.39      349.37     10.90 o 
  -4   9   6        6.00        3.04      2.75 o 
  -3   9   6     1630.80     1656.73     23.83 o 
  -2   9   6      677.97      680.12     15.55 o 
  -1   9   6      725.91      692.65     19.86 o 
   0   9   6      457.62      471.43     18.45 o 
   1   9   6      471.24      494.32     14.11 o 
   2   9   6      158.08      177.97      8.57 o 
   3   9   6        5.05        4.52      3.26 o 
   4   9   6      458.15      426.14     12.72 o 
   5   9   6      879.19      880.15     20.64 o 
   6   9   6      167.92      173.60      9.33 o 
   7   9   6       72.43       72.49      6.91 o 
   8   9   6       13.38       16.05      4.57 o 
   9   9   6      493.45      557.68     32.46 o 
  -8  10   6      533.26      533.15     28.63 o 
  -7  10   6      829.73      862.86     35.57 o 
  -6  10   6      763.22      835.93     27.98 o 
  -5  10   6       16.70       18.02      4.44 o 
  -4  10   6     1174.27     1237.41     22.28 o 
  -3  10   6      103.36       88.44      6.34 o 
  -2  10   6      450.00      418.61     13.65 o 
  -1  10   6      999.66     1019.71     22.23 o 
   0  10   6     1924.18     1884.13     51.34 o 
   1  10   6      339.09      340.32     12.10 o 
   2  10   6     5014.10     4950.19     67.17 o 
   3  10   6      246.95      256.53     10.80 o 
   4  10   6      954.54      910.96     21.30 o 
   5  10   6      330.98      327.94     12.75 o 
   6  10   6      822.86      862.46     21.43 o 
   7  10   6      212.45      221.41     12.63 o 
   8  10   6      439.35      492.73     16.04 o 
  -8  11   6      350.26      351.87     23.65 o 
  -7  11   6      720.66      747.76     33.86 o 
  -6  11   6      224.70      230.19     23.33 o 
  -5  11   6      940.52      960.07     23.85 o 
  -4  11   6      343.08      362.84     12.54 o 
  -3  11   6     1337.56     1351.32     25.38 o 
  -2  11   6        7.22        4.87      3.67 o 
  -1  11   6     1790.00     1834.38     33.43 o 
   0  11   6      692.60      649.07     19.77 o 
   1  11   6      355.74      358.64     14.46 o 
   2  11   6       58.61       62.58      6.41 o 
   3  11   6       41.59       41.08      6.86 o 
   4  11   6       25.50       14.77      4.45 o 
   5  11   6      775.00      813.89     21.19 o 
   6  11   6      701.80      689.95     19.69 o 
   7  11   6      742.29      779.65     21.36 o 
  -7  12   6       57.54       42.21     11.19 o 
  -6  12   6     1055.24     1127.90     42.24 o 
  -5  12   6       36.99       47.46      7.53 o 
  -4  12   6     1016.59     1070.34     23.17 o 
  -3  12   6      584.61      583.33     17.53 o 
  -2  12   6     1397.43     1479.13     30.02 o 
  -1  12   6        1.24       -1.86      3.19 o 
   0  12   6     1685.37     1657.20     35.62 o 
   1  12   6      253.11      233.54     12.43 o 
   2  12   6     1599.52     1535.19     32.14 o 
   3  12   6      564.95      576.15     17.51 o 
   4  12   6     2682.46     2682.71     44.78 o 
   5  12   6       57.44       43.43      6.50 o 
   6  12   6      542.06      559.42     20.27 o 
   7  12   6      191.03      194.43     16.53 o 
  -6  13   6      191.20      196.62     30.68 o 
  -5  13   6      446.89      421.66     20.98 o 
  -4  13   6       32.00       32.24      5.63 o 
  -3  13   6     1981.51     2010.32     38.00 o 
  -2  13   6      363.76      376.10     14.85 o 
  -1  13   6     1952.95     2077.31     38.40 o 
   0  13   6        2.30        4.44      4.67 o 
   1  13   6      574.10      579.84     20.18 o 
   2  13   6      109.63      127.44     10.20 o 
   3  13   6     1619.15     1553.84     42.94 o 
   4  13   6       12.86       10.68      6.00 o 
   5  13   6      616.32      577.54     33.22 o 
   6  13   6        2.76        3.52      8.59 o 
  -5  14   6        0.61       -2.59      7.64 o 
  -4  14   6      730.13      748.61     34.92 o 
  -3  14   6      360.20      364.82     17.32 o 
  -2  14   6     1497.31     1500.88     36.79 o 
  -1  14   6        8.01       10.36      5.47 o 
   0  14   6      934.41      959.43     32.51 o 
   1  14   6       12.19       13.58      6.84 o 
   2  14   6     1438.64     1423.51     64.34 o 
   3  14   6      335.35      346.63     19.46 o 
   4  14   6      973.60     1016.36     45.62 o 
  -3  15   6      346.63      358.64     18.04 o 
  -2  15   6       23.65       12.35      6.37 o 
  -1  15   6     1671.57     1730.43     41.37 o 
   0  15   6        0.00        2.65      6.14 o 
   1  15   6     1656.66     1759.58     48.04 o 
   2  15   6       41.03       57.65     13.56 o 
 -11   0   7       37.11       20.50      9.67 o 
  -9   0   7      753.28      830.94     49.86 o 
  -7   0   7       11.33        3.84      8.31 o 
  -5   0   7     2086.75     2189.75     55.37 o 
  -3   0   7       25.19       35.15      6.03 o 
  -1   0   7     3891.86     3853.57     80.97 o 
   1   0   7      653.48      608.22     15.62 o 
   3   0   7     5920.51     5979.96     83.63 o 
   5   0   7     4689.32     4630.08     78.97 o 
   7   0   7     1112.43     1032.92     52.41 o 
   9   0   7      846.49      892.94     53.05 o 
 -11   1   7       16.62       10.27      5.75 o 
 -10   1   7      669.18      641.20     25.88 o 
  -9   1   7        1.44        2.79      5.28 o 
  -8   1   7      530.44      525.78     26.44 o 
  -7   1   7        3.63        4.19      7.67 o 
  -6   1   7      393.72      379.23     20.02 o 
  -5   1   7        5.97        4.10      3.17 o 
  -4   1   7     1445.25     1481.93     29.16 o 
  -3   1   7      301.92      300.41      9.62 o 
  -2   1   7      183.59      192.16      4.64 o 
  -1   1   7      518.51      496.07     10.86 o 
   0   1   7     3296.76     3292.74     37.68 o 
   1   1   7      117.86      139.84      6.70 o 
   2   1   7      206.73      203.58      9.45 o 
   3   1   7      168.64      167.43      6.81 o 
   4   1   7      346.01      367.44     11.56 o 
   5   1   7      386.16      346.27     11.16 o 
   6   1   7     2693.11     2597.16     42.04 o 
   7   1   7       34.82       22.77     10.23 o 
   8   1   7      511.29      453.56     25.06 o 
   9   1   7      330.98      333.12     45.06 o 
  10   1   7      307.39      308.95     23.50 o 
 -11   2   7      481.35      519.75     24.14 o 
 -10   2   7       10.93       12.86      6.84 o 
  -9   2   7      283.33      279.74     16.48 o 
  -8   2   7      276.86      262.40     14.80 o 
  -7   2   7      425.56      451.04     20.20 o 
  -6   2   7       37.38       34.64      6.27 o 
  -5   2   7     1013.08      959.14     26.06 o 
  -4   2   7      350.61      336.94     10.30 o 
  -3   2   7     1742.36     1708.98     30.46 o 
  -2   2   7       84.97       72.56      4.38 o 
  -1   2   7      102.60       75.36      4.62 o 
   0   2   7     1149.85     1058.40     15.03 o 
   1   2   7     9209.69     9556.18     88.25 o 
   2   2   7     4336.20     4448.66     45.87 o 
   3   2   7     2554.54     2455.88     33.55 o 
   4   2   7     1364.64     1398.21     24.96 o 
   5   2   7     2372.50     2370.31     33.89 o 
   6   2   7      113.59      110.10      7.12 o 
   7   2   7     1655.87     1665.14     41.18 o 
   8   2   7      948.26      898.68     36.16 o 
   9   2   7     1368.36     1485.79     50.61 o 
  10   2   7        0.11        0.96      7.68 o 
 -11   3   7       46.33       28.56      8.74 o 
 -10   3   7      394.31      416.31     30.33 o 
  -9   3   7      128.68      112.65     13.14 o 
  -8   3   7      464.75      437.79     39.76 o 
  -7   3   7      131.46      113.42     10.15 o 
  -6   3   7     1956.82     1984.74     34.23 o 
  -5   3   7     1012.15     1028.49     23.31 o 
  -4   3   7     2014.51     1945.61     30.80 o 
  -3   3   7      933.42      934.88     15.00 o 
  -2   3   7     3060.85     3187.89     36.19 o 
  -1   3   7      252.74      240.92      8.50 o 
   0   3   7      820.71      706.79     20.96 o 
   1   3   7      140.90       94.35      5.43 o 
   2   3   7     1125.42     1127.92     16.44 o 
   3   3   7     1665.79     1639.12     23.44 o 
   4   3   7     3684.38     3747.04     43.94 o 
   5   3   7        2.03        0.72      2.38 o 
   6   3   7      709.14      680.27     17.42 o 
   7   3   7      995.76     1027.22     30.84 o 
   8   3   7      972.79     1058.90     39.77 o 
   9   3   7      115.37      138.34     16.04 o 
  10   3   7      874.98      946.51     41.10 o 
 -10   4   7      709.69      726.37     27.51 o 
  -9   4   7      873.30      866.60     63.55 o 
  -8   4   7       94.02       70.78      9.36 o 
  -7   4   7     1546.53     1518.31     33.81 o 
  -6   4   7      145.53      110.82     11.39 o 
  -5   4   7     1894.50     1870.31     28.95 o 
  -4   4   7      384.70      415.15     13.63 o 
  -3   4   7      936.91      923.64     22.20 o 
  -2   4   7      414.12      385.64     10.60 o 
  -1   4   7     4904.93     4907.40     55.64 o 
   0   4   7     2091.77     2071.66     20.86 o 
   1   4   7     6856.11     6942.71     67.73 o 
   2   4   7     4232.10     4224.28     43.99 o 
   3   4   7     1406.64     1394.30     21.17 o 
   4   4   7      682.40      681.43     14.65 o 
   5   4   7     1513.48     1468.98     25.47 o 
   6   4   7      788.71      793.89     20.10 o 
   7   4   7     2085.49     2033.76     41.96 o 
   8   4   7      277.23      322.61     15.72 o 
   9   4   7      900.38      945.46     48.49 o 
  10   4   7       70.21       59.85     10.90 o 
 -10   5   7      946.92      966.41     40.59 o 
  -9   5   7       64.32       68.67     12.63 o 
  -8   5   7      667.27      700.16     59.12 o 
  -7   5   7      628.26      596.96     23.96 o 
  -6   5   7     2298.79     2267.58     34.54 o 
  -5   5   7       31.80       32.26      4.14 o 
  -4   5   7     4149.41     3929.96     55.60 o 
  -3   5   7     1640.17     1598.88     28.11 o 
  -2   5   7     2414.37     2345.99     36.23 o 
  -1   5   7      199.25      172.79      6.65 o 
   0   5   7     5219.61     5086.21     55.10 o 
   1   5   7      316.95      292.93      6.58 o 
   2   5   7     3180.18     3036.03     44.50 o 
   3   5   7      460.39      426.69     13.20 o 
   4   5   7     1006.60     1069.79     20.07 o 
   5   5   7      379.32      363.11     10.71 o 
   6   5   7     3923.56     3846.76     51.87 o 
   7   5   7       12.57        8.87      4.11 o 
   8   5   7      586.79      558.36     23.35 o 
   9   5   7      422.56      368.55     26.00 o 
  10   5   7      622.76      633.00     46.00 o 
 -10   6   7       60.99       51.49     12.10 o 
  -9   6   7      347.94      325.33     22.48 o 
  -8   6   7      326.44      301.29     21.29 o 
  -7   6   7     4321.21     4157.35     77.76 o 
  -6   6   7       83.83       73.30      8.00 o 
  -5   6   7     1981.48     1938.32     46.05 o 
  -4   6   7      499.57      516.63     14.88 o 
  -3   6   7     2960.39     2882.80     39.05 o 
  -2   6   7      950.96      942.53     17.70 o 
  -1   6   7     7417.60     7367.00     83.29 o 
   0   6   7     1522.99     1531.62     21.98 o 
   1   6   7     2972.78     2876.14     37.70 o 
   2   6   7        5.32        0.12      1.92 o 
   3   6   7     1885.54     1925.17     22.62 o 
   4   6   7      285.51      286.59     10.01 o 
   5   6   7     2628.03     2625.14     35.99 o 
   6   6   7     1699.34     1724.34     27.62 o 
   7   6   7     1747.88     1797.87     31.46 o 
   8   6   7        0.38        2.20      5.47 o 
   9   6   7      354.06      360.92     33.35 o 
 -10   7   7     1337.23     1360.21     79.90 o 
  -9   7   7       43.56       28.76     10.40 o 
  -8   7   7     1703.63     1638.68     42.52 o 
  -7   7   7      205.42      214.06     14.09 o 
  -6   7   7      989.76     1054.68     27.51 o 
  -5   7   7      899.16      880.22     21.01 o 
  -4   7   7     2797.13     2724.63     43.24 o 
  -3   7   7       89.21      100.03      6.22 o 
  -2   7   7     5282.89     5348.77     68.27 o 
  -1   7   7      115.48      118.07      6.21 o 
   0   7   7     2670.58     2564.50     35.35 o 
   1   7   7      377.68      368.80     11.34 o 
   2   7   7     3583.12     3436.42     44.46 o 
   3   7   7      499.62      456.12     11.79 o 
   4   7   7     2095.54     2096.47     35.30 o 
   5   7   7       19.13       11.77      3.95 o 
   6   7   7      961.89      974.37     21.89 o 
   7   7   7      113.76       96.11     10.44 o 
   8   7   7     1000.04      933.90     48.37 o 
   9   7   7       44.31       29.06      8.80 o 
  -9   8   7     2278.63     2265.00     67.12 o 
  -8   8   7        5.44        4.51      6.64 o 
  -7   8   7      171.26      223.55     14.86 o 
  -6   8   7      302.20      281.56     14.03 o 
  -5   8   7     6246.53     6374.10     85.76 o 
  -4   8   7       17.56       14.34      4.11 o 
  -3   8   7     4826.03     4734.03     59.76 o 
  -2   8   7      132.61      140.23      9.14 o 
  -1   8   7     2510.59     2357.16     37.47 o 
   0   8   7       24.52       26.94      4.82 o 
   1   8   7     4325.44     4260.55     53.46 o 
   2   8   7       97.24      100.43      7.56 o 
   3   8   7     2950.93     2983.50     41.07 o 
   4   8   7      296.69      294.71     12.11 o 
   5   8   7     1894.23     1844.07     27.74 o 
   6   8   7       61.63       48.73      6.37 o 
   7   8   7     1461.18     1465.64     41.48 o 
   8   8   7        6.73        5.54      5.98 o 
   9   8   7      744.34      796.13     57.53 o 
  -9   9   7       15.82       16.62      9.94 o 
  -8   9   7      638.24      760.94     34.97 o 
  -7   9   7       24.36        5.33      6.27 o 
  -6   9   7     1846.28     1908.41     45.79 o 
  -5   9   7        8.49        4.85      4.23 o 
  -4   9   7     2560.53     2592.42     47.95 o 
  -3   9   7       74.20       76.76      6.80 o 
  -2   9   7      389.73      392.75     11.86 o 
  -1   9   7     1237.30     1246.77     25.10 o 
   0   9   7     3580.11     3525.53     51.54 o 
   1   9   7       42.09       47.71      6.07 o 
   2   9   7     1782.69     1694.39     38.73 o 
   3   9   7       71.27       67.74      7.99 o 
   4   9   7     1094.50     1058.10     22.69 o 
   5   9   7      409.33      406.76     13.27 o 
   6   9   7      974.18      977.98     24.15 o 
   7   9   7        7.03        4.03      4.52 o 
   8   9   7      910.95      935.00     33.93 o 
  -8  10   7       36.75       30.24     11.19 o 
  -7  10   7     1225.63     1279.53     37.54 o 
  -6  10   7      137.85      150.25     13.04 o 
  -5  10   7     1750.92     1827.09     35.27 o 
  -4  10   7        4.69        3.42      4.22 o 
  -3  10   7     3567.83     3587.84     53.90 o 
  -2  10   7      218.06      217.51      9.40 o 
  -1  10   7     2535.88     2419.77     40.13 o 
   0  10   7      208.01      198.13     10.84 o 
   1  10   7     2890.37     2797.25     43.78 o 
   2  10   7      945.60      886.57     25.70 o 
   3  10   7     1316.77     1235.76     25.60 o 
   4  10   7        0.07        0.26      3.35 o 
   5  10   7     2259.07     2309.26     39.37 o 
   6  10   7      490.04      484.06     15.83 o 
   7  10   7      933.44      990.45     22.78 o 
   8  10   7       89.97       76.61     16.40 o 
  -7  11   7      321.15      289.56     26.85 o 
  -6  11   7      705.49      693.75     26.65 o 
  -5  11   7      153.81      172.15     16.91 o 
  -4  11   7      541.91      586.87     17.92 o 
  -3  11   7      200.15      232.08     14.90 o 
  -2  11   7      491.03      520.28     14.97 o 
  -1  11   7      589.70      565.69     18.82 o 
   0  11   7     1495.50     1454.80     32.25 o 
   1  11   7      771.47      758.92     21.94 o 
   2  11   7      712.10      685.75     22.32 o 
   3  11   7       46.25       38.61      5.74 o 
   4  11   7      782.50      750.47     20.11 o 
   5  11   7      437.04      424.79     15.01 o 
   6  11   7     1054.99     1076.54     25.20 o 
   7  11   7      249.38      257.73     11.86 o 
  -6  12   7       19.67        9.72      6.81 o 
  -5  12   7      825.98      885.83     37.51 o 
  -4  12   7       17.33       18.59      5.28 o 
  -3  12   7     1534.84     1589.73     32.60 o 
  -2  12   7        9.02       12.75      4.13 o 
  -1  12   7     1218.40     1195.56     29.71 o 
   0  12   7     1118.02     1062.69     44.47 o 
   1  12   7     1040.43     1047.59     27.31 o 
   2  12   7        0.84       -3.36      3.36 o 
   3  12   7     1134.69     1127.70     25.99 o 
   4  12   7     1130.10     1086.98     25.60 o 
   5  12   7     1149.65     1189.02     27.29 o 
   6  12   7      136.00      131.00     14.95 o 
  -5  13   7      127.93      154.65     28.12 o 
  -4  13   7      120.73      117.81      9.78 o 
  -3  13   7      519.48      487.91     17.49 o 
  -2  13   7      369.53      366.94     18.85 o 
  -1  13   7       93.72      109.30      9.81 o 
   0  13   7      516.78      545.15     19.67 o 
   1  13   7        1.18       -0.37      4.37 o 
   2  13   7     1028.06     1036.90     38.29 o 
   3  13   7      225.62      214.25     13.17 o 
   4  13   7      272.04      276.90     18.13 o 
   5  13   7        0.60        1.83      5.92 o 
  -4  14   7       20.11       13.79      5.80 o 
  -3  14   7      318.17      308.37     14.64 o 
  -2  14   7       53.66       42.68      7.66 o 
  -1  14   7      537.92      559.95     26.38 o 
   0  14   7       19.24        7.92      6.00 o 
   1  14   7      404.58      390.61     26.83 o 
   2  14   7      246.30      217.98     21.01 o 
   3  14   7      572.28      639.85     36.11 o 
 -10   0   8      148.53      152.13     25.57 o 
  -8   0   8       74.32       86.93     17.90 o 
  -6   0   8      167.43      169.64     14.23 o 
  -4   0   8      589.60      545.99     21.73 o 
  -2   0   8      549.58      525.86     22.02 o 
   0   0   8      887.81      913.53     23.92 o 
   2   0   8     2635.39     2576.82     43.32 o 
   4   0   8     2326.35     2249.56     40.10 o 
   6   0   8      313.22      321.34     36.75 o 
   8   0   8      134.82      166.83     23.01 o 
  10   0   8       14.70        1.28     10.87 o 
 -10   1   8       14.51       11.59     14.38 o 
  -9   1   8      399.23      362.27     65.52 o 
  -8   1   8       41.68       46.00     10.87 o 
  -7   1   8      262.93      217.73     16.94 o 
  -6   1   8        6.24        3.25      3.36 o 
  -5   1   8      846.95      838.41     21.86 o 
  -4   1   8        1.06        1.66      2.24 o 
  -3   1   8      746.72      771.93     12.44 o 
  -2   1   8      126.30      131.85      4.54 o 
  -1   1   8     1125.80     1154.32     24.35 o 
   0   1   8      437.72      444.48     14.56 o 
   1   1   8      273.40      248.04      8.76 o 
   2   1   8       70.87       81.62      4.99 o 
   3   1   8      105.03       98.98      5.70 o 
   4   1   8      258.86      237.87      8.93 o 
   5   1   8       52.17       53.06      5.50 o 
   6   1   8       56.49       62.75      6.86 o 
   7   1   8      469.80      449.84     23.94 o 
   8   1   8        3.61        5.77      6.74 o 
   9   1   8      426.42      431.41     49.22 o 
  10   1   8        3.33        1.09      8.31 o 
 -10   2   8      330.42      347.92     24.63 o 
  -9   2   8        7.54        3.71     10.23 o 
  -8   2   8      347.67      346.27     22.09 o 
  -7   2   8       31.73        6.07      5.88 o 
  -6   2   8      161.15      191.80     13.40 o 
  -5   2   8      256.22      263.88     10.17 o 
  -4   2   8     1124.61     1072.12     19.54 o 
  -3   2   8      297.67      318.04      6.93 o 
  -2   2   8     3718.51     3556.32     43.42 o 
  -1   2   8      282.90      316.16     10.58 o 
   0   2   8      372.66      355.99      9.24 o 
   1   2   8        0.07        0.65      1.66 o 
   2   2   8     2691.71     2692.31     31.46 o 
   3   2   8      915.06      959.07     18.40 o 
   4   2   8     3310.65     3275.26     43.51 o 
   5   2   8     1328.17     1318.60     25.70 o 
   6   2   8      217.49      215.70     11.10 o 
   7   2   8       22.37        8.95      6.54 o 
   8   2   8      377.34      401.18     24.10 o 
   9   2   8      198.49      196.53     18.51 o 
  10   2   8      205.61      211.15     20.53 o 
 -10   3   8       16.20       28.57     16.30 o 
  -9   3   8      387.18      412.83     36.43 o 
  -8   3   8      119.95       94.68     13.19 o 
  -7   3   8     1143.72     1155.60     34.55 o 
  -6   3   8      140.05      133.30      9.54 o 
  -5   3   8      309.42      283.89     10.58 o 
  -4   3   8      316.18      309.78     10.56 o 
  -3   3   8     2031.58     2097.67     24.07 o 
  -2   3   8        8.36       10.52      2.47 o 
  -1   3   8      774.10      740.13     11.84 o 
   0   3   8      248.58      264.07     10.44 o 
   1   3   8     1055.90     1041.32     15.88 o 
   2   3   8      770.69      784.91     13.73 o 
   3   3   8     1681.49     1694.46     22.97 o 
   4   3   8      147.48      133.98      6.58 o 
   5   3   8      318.10      308.47     10.35 o 
   6   3   8      374.61      322.08     15.59 o 
   7   3   8      632.62      654.00     36.49 o 
   8   3   8      236.12      208.54     17.61 o 
   9   3   8     1352.23     1380.48     65.20 o 
  10   3   8        3.99        4.69      6.25 o 
 -10   4   8      346.82      380.31     37.71 o 
  -9   4   8      176.10      170.66     25.57 o 
  -8   4   8     1103.72     1218.93     64.56 o 
  -7   4   8       18.22       17.90     11.51 o 
  -6   4   8     2333.17     2317.14     35.29 o 
  -5   4   8      158.44      147.31      7.51 o 
  -4   4   8     2772.24     2690.15     43.89 o 
  -3   4   8       57.35       54.43      3.81 o 
  -2   4   8     2346.86     2216.61     33.47 o 
  -1   4   8        5.07        4.02      1.80 o 
   0   4   8     3823.28     3777.64     39.35 o 
   1   4   8      118.72      118.68      5.21 o 
   2   4   8     3130.45     3227.16     36.39 o 
   3   4   8        0.65        1.78      2.00 o 
   4   4   8     1460.53     1379.93     22.29 o 
   5   4   8        2.72        0.34      2.54 o 
   6   4   8     2085.01     2159.50     37.24 o 
   7   4   8       86.98       89.31      9.24 o 
   8   4   8     1133.16     1187.74     36.29 o 
   9   4   8       44.08       31.66      8.54 o 
 -10   5   8       10.63       -3.20     12.14 o 
  -9   5   8      684.90      763.19     51.77 o 
  -8   5   8        8.04       30.04     13.42 o 
  -7   5   8     2759.71     2717.74     88.53 o 
  -6   5   8      363.34      317.77     12.60 o 
  -5   5   8      146.79      139.26      8.80 o 
  -4   5   8      445.15      428.94     13.57 o 
  -3   5   8     2900.51     2801.92     36.85 o 
  -2   5   8       37.41       45.74      4.91 o 
  -1   5   8     3143.49     3163.46     50.12 o 
   0   5   8      131.17      140.34      6.04 o 
   1   5   8     2515.64     2483.39     34.38 o 
   2   5   8        1.80        0.19      2.28 o 
   3   5   8     1859.97     1815.47     26.03 o 
   4   5   8      467.78      478.09     15.67 o 
   5   5   8     4519.04     4518.10     57.99 o 
   6   5   8      628.78      601.95     15.04 o 
   7   5   8     2338.53     2336.15     41.86 o 
   8   5   8       29.18       20.75      7.42 o 
   9   5   8      982.11     1052.21     35.40 o 
  -9   6   8       21.81       26.85     10.10 o 
  -8   6   8     2721.60     2713.00    171.62 o 
  -7   6   8       20.82       31.14      9.20 o 
  -6   6   8     4403.03     4425.51     72.53 o 
  -5   6   8        5.57        7.34      3.81 o 
  -4   6   8     2005.07     2024.86     39.13 o 
  -3   6   8       14.97       10.53      3.35 o 
  -2   6   8     5417.48     5300.26     70.90 o 
  -1   6   8        2.94        5.51      2.72 o 
   0   6   8     2886.27     2832.92     37.84 o 
   1   6   8       81.80       67.16      4.86 o 
   2   6   8     5067.37     4957.15     67.52 o 
   3   6   8      113.92      124.23      8.15 o 
   4   6   8     2642.67     2667.43     43.38 o 
   5   6   8       23.58       21.91      4.32 o 
   6   6   8     1918.77     1989.98     31.14 o 
   7   6   8       17.33        9.26      4.56 o 
   8   6   8     1996.11     2004.73     50.87 o 
   9   6   8        1.80        2.12      6.00 o 
  -9   7   8     1409.02     1408.42     51.45 o 
  -8   7   8       10.64        2.85      7.82 o 
  -7   7   8      554.23      585.33     28.94 o 
  -6   7   8        0.83        0.07      5.00 o 
  -5   7   8     2437.70     2485.16     42.17 o 
  -4   7   8       69.18       82.74      7.58 o 
  -3   7   8     2341.93     2269.14     38.02 o 
  -2   7   8       12.57       11.45      3.51 o 
  -1   7   8     3843.72     3722.36     59.19 o 
   0   7   8      229.73      247.66      9.53 o 
   1   7   8     2166.08     2105.12     31.13 o 
   2   7   8      501.56      489.63     12.14 o 
   3   7   8     6016.75     6029.04     80.81 o 
   4   7   8      653.30      626.03     18.05 o 
   5   7   8     3428.91     3320.51     70.24 o 
   6   7   8       16.50       12.99      4.81 o 
   7   7   8     3611.39     3645.98     57.93 o 
   8   7   8        0.02        1.43      6.51 o 
   9   7   8     1494.02     1503.83     56.36 o 
  -9   8   8       85.92       93.84     15.35 o 
  -8   8   8     1522.49     1642.23     61.04 o 
  -7   8   8      130.24      117.92     14.89 o 
  -6   8   8     1806.94     1829.46     55.00 o 
  -5   8   8       22.30       21.71      5.12 o 
  -4   8   8     5731.37     5819.01     79.99 o 
  -3   8   8      368.62      377.74     14.96 o 
  -2   8   8     3074.02     3038.29     52.19 o 
  -1   8   8       41.96       25.70      6.27 o 
   0   8   8     2937.13     2845.01     43.37 o 
   1   8   8      146.74      119.32      8.31 o 
   2   8   8     4302.59     4173.77     53.16 o 
   3   8   8      352.54      320.35     10.15 o 
   4   8   8     2878.27     2880.68     47.31 o 
   5   8   8        0.92        7.00      4.14 o 
   6   8   8     1692.16     1852.51     36.56 o 
   7   8   8        3.80        2.56      4.45 o 
   8   8   8     1816.82     1833.25     53.32 o 
  -8   9   8        0.01       -1.81      8.35 o 
  -7   9   8      904.85      979.62     40.04 o 
  -6   9   8       41.92       21.73      9.04 o 
  -5   9   8     1333.10     1441.25     30.41 o 
  -4   9   8      327.46      292.57     14.02 o 
  -3   9   8     2854.77     2906.03     52.05 o 
  -2   9   8       10.68        8.18      4.61 o 
  -1   9   8     1217.49     1248.56     29.00 o 
   0   9   8      121.87      119.89     11.35 o 
   1   9   8     2647.20     2651.49     38.66 o 
   2   9   8      217.56      202.89      8.98 o 
   3   9   8     5481.88     5333.54     66.07 o 
   4   9   8      118.09      125.44      7.09 o 
   5   9   8     2553.96     2565.61     45.15 o 
   6   9   8        1.56       -0.77      3.72 o 
   7   9   8     1151.74     1154.37     47.70 o 
   8   9   8       33.41       24.42      8.59 o 
  -7  10   8       28.25       19.54      9.46 o 
  -6  10   8     1507.71     1604.82    137.74 o 
  -5  10   8        0.03       -1.10      4.19 o 
  -4  10   8     1459.01     1544.11     35.17 o 
  -3  10   8       20.72       27.90      6.17 o 
  -2  10   8     3742.66     3728.95     62.83 o 
  -1  10   8        7.15        8.48      4.39 o 
   0  10   8     2570.30     2530.88     41.88 o 
   1  10   8        0.00       -2.52      3.13 o 
   2  10   8     1068.41     1112.43     24.78 o 
   3  10   8      401.90      380.74     12.38 o 
   4  10   8     2162.62     2161.90     34.63 o 
   5  10   8       69.04       65.26      6.18 o 
   6  10   8     1025.49     1032.36     26.86 o 
   7  10   8        9.88        8.07      5.40 o 
  -7  11   8      705.46      786.83     48.26 o 
  -6  11   8       23.56       26.24      9.67 o 
  -5  11   8     1137.72     1166.59     53.05 o 
  -4  11   8        8.27        9.04      5.49 o 
  -3  11   8      264.25      300.93     14.62 o 
  -2  11   8      111.47      111.45      9.86 o 
  -1  11   8      939.57      933.24     25.89 o 
   0  11   8        9.82        7.38      3.95 o 
   1  11   8     2010.81     1959.29     36.07 o 
   2  11   8        6.71        3.11      3.41 o 
   3  11   8     1517.99     1527.40     28.25 o 
   4  11   8       59.94       57.48      6.13 o 
   5  11   8      988.62      999.72     21.88 o 
   6  11   8       18.87       12.84      4.12 o 
  -6  12   8      279.34      317.25     23.84 o 
  -5  12   8        0.19       -2.47      6.91 o 
  -4  12   8      615.55      624.57     22.20 o 
  -3  12   8       69.73       64.84      8.69 o 
  -2  12   8     1292.17     1348.94     57.66 o 
  -1  12   8       80.25       88.58      9.43 o 
   0  12   8     1558.66     1552.04     31.85 o 
   1  12   8        2.50       -2.19      3.46 o 
   2  12   8      430.68      429.84     19.85 o 
   3  12   8      333.67      334.04     13.74 o 
   4  12   8      540.24      556.10     17.68 o 
   5  12   8       41.62       41.21      7.31 o 
  -4  13   8       27.20       34.02      8.34 o 
  -3  13   8      333.46      347.00     17.12 o 
  -2  13   8       40.26       30.31      7.06 o 
  -1  13   8      482.04      534.81     30.26 o 
   0  13   8        0.02       -3.64      3.75 o 
   1  13   8      229.82      229.64     13.24 o 
   2  13   8       17.35       19.73      5.81 o 
   3  13   8      315.73      293.13     15.81 o 
   4  13   8       90.20       65.91      9.56 o 
  -2  14   8      528.90      492.75     24.33 o 
  -1  14   8        0.96       -0.18      6.62 o 
   0  14   8      162.05      158.72     12.77 o 
   1  14   8      143.96      125.61     13.63 o 
   2  14   8      780.60      880.71     44.27 o 
  -9   0   9     1220.82     1223.40     65.20 o 
  -7   0   9      958.35      992.12     37.51 o 
  -5   0   9     2994.29     2947.45     56.34 o 
  -3   0   9      438.84      386.57     12.80 o 
  -1   0   9     5008.16     4882.85    103.06 o 
   1   0   9     1154.82     1050.34     44.63 o 
   3   0   9       10.85       12.49      4.52 o 
   5   0   9     1139.04     1115.94     30.87 o 
   7   0   9      923.52     1038.68     55.61 o 
   9   0   9       88.73       70.95     19.81 o 
 -10   1   9      721.28      883.72     40.00 o 
  -9   1   9       84.85       84.71     13.99 o 
  -8   1   9      263.01      312.06     21.44 o 
  -7   1   9       22.42       18.47      6.00 o 
  -6   1   9     2064.83     2029.39     40.34 o 
  -5   1   9      576.46      542.61     15.26 o 
  -4   1   9     1637.07     1633.05     24.90 o 
  -3   1   9        2.33        1.36      1.49 o 
  -2   1   9      702.43      699.82     28.60 o 
  -1   1   9     1376.75     1417.15     26.44 o 
   0   1   9      616.33      592.95     12.91 o 
   1   1   9       59.43       54.85      4.44 o 
   2   1   9     2468.63     2502.79     33.08 o 
   3   1   9      279.56      263.69      9.01 o 
   4   1   9     2147.74     2092.56     29.80 o 
   5   1   9      691.76      697.79     16.60 o 
   6   1   9      759.52      780.20     38.19 o 
   7   1   9       39.35       28.62      9.27 o 
   8   1   9      903.97     1003.14     59.44 o 
   9   1   9        6.64       -0.32      8.14 o 
 -10   2   9       49.65       52.24     12.56 o 
  -9   2   9      910.44      963.82     40.22 o 
  -8   2   9      361.29      359.95     23.00 o 
  -7   2   9     1027.87     1043.68     39.95 o 
  -6   2   9      308.52      306.05     15.59 o 
  -5   2   9     2138.38     2117.87     35.39 o 
  -4   2   9       38.24       40.28      5.62 o 
  -3   2   9     3653.77     3534.50     45.32 o 
  -2   2   9      138.07      134.81      5.04 o 
  -1   2   9     1908.82     1854.01     31.78 o 
   0   2   9      856.73      848.29     15.91 o 
   1   2   9     1137.80     1085.21     18.61 o 
   2   2   9      730.29      730.09     13.81 o 
   3   2   9     1334.12     1268.16     21.19 o 
   4   2   9       11.79       11.10      3.09 o 
   5   2   9      534.83      517.74     14.21 o 
   6   2   9      373.31      349.24     16.07 o 
   7   2   9      849.92      792.57     46.98 o 
   8   2   9       43.69       54.15     12.20 o 
   9   2   9      569.40      619.78     32.98 o 
 -10   3   9      688.69      703.74     51.77 o 
  -9   3   9       66.39       57.20     18.22 o 
  -8   3   9      659.44      680.64     32.00 o 
  -7   3   9      448.05      450.10     19.50 o 
  -6   3   9      474.58      492.88     16.70 o 
  -5   3   9      152.48      174.66      9.75 o 
  -4   3   9     1086.11     1118.67     22.72 o 
  -3   3   9     2790.69     2763.23     47.93 o 
  -2   3   9      490.11      517.88     12.08 o 
  -1   3   9     1887.97     1866.40     32.04 o 
   0   3   9     2923.16     2903.35     36.45 o 
   1   3   9       17.49       16.09      3.24 o 
   2   3   9     1696.78     1702.71     23.75 o 
   3   3   9      153.72      155.11      7.05 o 
   4   3   9     1789.51     1815.09     33.11 o 
   5   3   9      903.09      891.15     18.03 o 
   6   3   9     1685.42     1618.47     29.78 o 
   7   3   9        4.49        5.75      7.19 o 
   8   3   9      558.24      589.98     25.33 o 
   9   3   9      161.18      148.09     22.70 o 
  -9   4   9      443.30      505.60     42.83 o 
  -8   4   9      160.07      174.56     16.84 o 
  -7   4   9     2284.54     2305.75     62.70 o 
  -6   4   9      729.69      731.07     22.17 o 
  -5   4   9     1444.85     1395.64     33.66 o 
  -4   4   9       31.17       31.03      6.00 o 
  -3   4   9     3106.66     2951.78     49.07 o 
  -2   4   9      262.40      251.37      9.52 o 
  -1   4   9     4031.33     3996.39     47.75 o 
   0   4   9     2436.57     2435.42     35.33 o 
   1   4   9     2193.27     2079.93     30.20 o 
   2   4   9       55.69       47.91      4.11 o 
   3   4   9      798.66      783.88     16.05 o 
   4   4   9     1143.07     1190.40     19.60 o 
   5   4   9     4196.86     4160.88     50.83 o 
   6   4   9      129.83      101.36      9.25 o 
   7   4   9      269.90      271.58     14.78 o 
   8   4   9      252.55      253.16     31.05 o 
   9   4   9      393.34      406.17     23.74 o 
  -9   5   9      210.88      167.40     23.01 o 
  -8   5   9      941.10      903.08     37.31 o 
  -7   5   9       14.22        9.92      6.99 o 
  -6   5   9     1181.00     1198.69     28.04 o 
  -5   5   9     1811.01     1785.16     33.76 o 
  -4   5   9       49.33       50.28      5.84 o 
  -3   5   9     1206.64     1182.08     24.30 o 
  -2   5   9     1227.04     1228.27     26.56 o 
  -1   5   9      140.61      134.80      7.47 o 
   0   5   9     5062.19     4817.94     62.81 o 
   1   5   9      220.46      210.28     13.93 o 
   2   5   9      782.10      817.00     19.79 o 
   3   5   9      963.89      917.26     24.29 o 
   4   5   9     1761.01     1692.44     28.84 o 
   5   5   9       88.68       69.43      7.53 o 
   6   5   9     2672.12     2724.13     42.26 o 
   7   5   9      116.49      102.75     11.62 o 
   8   5   9     1102.31     1156.57     35.80 o 
   9   5   9      113.76      147.59     20.20 o 
  -9   6   9      755.65      735.29     35.31 o 
  -8   6   9       58.76       74.42     12.63 o 
  -7   6   9      472.30      496.81     31.32 o 
  -6   6   9       30.42       32.52      6.13 o 
  -5   6   9     2895.15     2926.42     47.49 o 
  -4   6   9      245.26      266.94     13.64 o 
  -3   6   9     1144.72     1096.27     23.69 o 
  -2   6   9      179.41      148.61     14.94 o 
  -1   6   9     2446.06     2452.07     42.83 o 
   0   6   9        2.00        3.96      2.84 o 
   1   6   9     5880.57     5612.79     85.51 o 
   2   6   9     1561.95     1471.50     28.87 o 
   3   6   9     1334.22     1281.93     27.04 o 
   4   6   9       23.04       23.39      4.86 o 
   5   6   9     1416.25     1445.23     32.47 o 
   6   6   9      158.75      156.64     10.18 o 
   7   6   9     1488.25     1478.59     36.39 o 
   8   6   9      528.11      479.78     24.18 o 
  -8   7   9      233.15      231.24     28.76 o 
  -7   7   9      323.52      245.79     20.13 o 
  -6   7   9      508.69      536.93     80.22 o 
  -5   7   9       50.68       60.45      6.91 o 
  -4   7   9     1361.71     1411.69     29.01 o 
  -3   7   9       66.04       68.63      9.13 o 
  -2   7   9     2221.47     2141.64     40.56 o 
  -1   7   9       46.14       55.58      6.11 o 
   0   7   9     1191.36     1134.21     27.77 o 
   1   7   9       44.72       35.06      4.20 o 
   2   7   9     2676.97     2563.82     42.59 o 
   3   7   9        0.43       -1.74      3.22 o 
   4   7   9     1900.17     1906.66     36.00 o 
   5   7   9        8.34        3.29      4.15 o 
   6   7   9     2315.44     2350.54     42.96 o 
   7   7   9       21.52       21.37      6.50 o 
   8   7   9      784.69      822.44     32.33 o 
  -8   8   9       55.85       44.92     11.92 o 
  -7   8   9      441.14      479.39     27.21 o 
  -6   8   9       38.39       42.64      9.94 o 
  -5   8   9      646.10      680.28     25.78 o 
  -4   8   9      438.95      467.75     17.53 o 
  -3   8   9     1526.87     1457.15     32.49 o 
  -2   8   9      107.47      107.80      8.89 o 
  -1   8   9     1504.31     1588.11     33.42 o 
   0   8   9       73.52       68.76      6.95 o 
   1   8   9     1297.69     1248.29     24.92 o 
   2   8   9        0.03       -0.69      2.49 o 
   3   8   9     3982.54     3916.42     59.48 o 
   4   8   9      179.30      162.25     10.11 o 
   5   8   9      886.90      985.61     25.07 o 
   6   8   9        0.30       -0.64      4.24 o 
   7   8   9      484.37      452.65     20.06 o 
  -7   9   9       77.38       43.40     25.57 o 
  -6   9   9      597.48      665.89     38.99 o 
  -5   9   9      185.04      169.39     12.82 o 
  -4   9   9     2344.87     2328.45     45.85 o 
  -3   9   9       27.60       18.46      5.28 o 
  -2   9   9      997.88      993.63     26.20 o 
  -1   9   9      349.86      333.96     14.19 o 
   0   9   9     2260.63     2148.03     41.41 o 
   1   9   9      244.35      244.02     11.39 o 
   2   9   9     1442.25     1353.68     24.60 o 
   3   9   9      144.13      127.12      6.81 o 
   4   9   9     1676.80     1604.67     33.55 o 
   5   9   9       60.98       58.69      7.63 o 
   6   9   9      918.71      923.77     25.27 o 
   7   9   9       42.94       54.32      8.82 o 
  -7  10   9      333.35      312.80     23.70 o 
  -6  10   9       16.43        7.74      7.82 o 
  -5  10   9      927.98      993.57     28.08 o 
  -4  10   9      302.94      310.69     15.21 o 
  -3  10   9      212.10      222.61     12.66 o 
  -2  10   9      170.58      166.47     10.98 o 
  -1  10   9     1018.25     1033.22     27.03 o 
   0  10   9      212.19      204.77     15.78 o 
   1  10   9     1146.95     1106.58     27.38 o 
   2  10   9      204.86      210.93      9.51 o 
   3  10   9      917.35      933.79     20.13 o 
   4  10   9      158.92      134.25      7.27 o 
   5  10   9     1241.76     1267.97     30.40 o 
   6  10   9       79.77       70.66      8.63 o 
  -6  11   9      609.57      650.37     53.37 o 
  -5  11   9      136.68      137.50     13.31 o 
  -4  11   9      565.71      623.14     21.98 o 
  -3  11   9      857.04      838.58     27.86 o 
  -2  11   9     1586.03     1589.10     36.38 o 
  -1  11   9      204.11      220.49     12.65 o 
   0  11   9     1060.69     1055.14     27.97 o 
   1  11   9      194.79      201.03     11.75 o 
   2  11   9      917.60      891.39     20.51 o 
   3  11   9      101.92       92.23      7.88 o 
   4  11   9      707.16      660.92     17.01 o 
   5  11   9       36.16       35.01      6.89 o 
  -5  12   9      366.37      426.34     40.27 o 
  -4  12   9       77.37       76.49      9.30 o 
  -3  12   9      378.49      405.97     19.93 o 
  -2  12   9      321.24      301.68     15.46 o 
  -1  12   9      425.40      437.96     18.15 o 
   0  12   9       19.42       25.89      6.33 o 
   1  12   9     1261.82     1246.90     35.43 o 
   2  12   9      977.63     1026.31     28.74 o 
   3  12   9      231.31      232.24     10.93 o 
   4  12   9      264.15      270.69     14.33 o 
  -3  13   9      193.79      207.52     18.33 o 
  -2  13   9      406.99      403.47     22.35 o 
  -1  13   9       23.86       21.69      7.97 o 
   0  13   9      887.88      883.75     32.79 o 
   1  13   9      334.01      322.59     19.91 o 
   2  13   9      158.59      151.43     12.59 o 
  -8   0  10     1244.64     1420.91     70.31 o 
  -6   0  10     3064.34     3116.83     60.95 o 
  -4   0  10     3843.65     3687.04     65.13 o 
  -2   0  10     3625.25     3293.59     78.20 o 
   0   0  10     2056.22     1994.13     43.57 o 
   2   0  10     9720.61     9533.78    150.56 o 
   4   0  10        6.44        5.23      5.01 o 
   6   0  10     1761.00     1757.05     79.58 o 
   8   0  10     2493.02     2566.97    102.91 o 
  -9   1  10     1022.07     1104.24     44.29 o 
  -8   1  10        8.09       11.19      8.14 o 
  -7   1  10      667.99      763.11     29.25 o 
  -6   1  10       17.17       10.96      4.14 o 
  -5   1  10     2265.40     2236.12     32.80 o 
  -4   1  10        0.07        2.80      2.38 o 
  -3   1  10     4304.45     4281.89     57.25 o 
  -2   1  10       16.02        6.81      4.40 o 
  -1   1  10     2420.67     2329.80     38.49 o 
   0   1  10      120.48      118.89      6.48 o 
   1   1  10     4818.37     4739.96     54.86 o 
   2   1  10      126.72      124.51      8.16 o 
   3   1  10     9764.16     9498.65     98.99 o 
   4   1  10      121.97      116.49      6.91 o 
   5   1  10     3815.23     3873.74     48.51 o 
   6   1  10      256.04      269.65     12.23 o 
   7   1  10     2934.37     3008.48     79.09 o 
   8   1  10       37.92       65.41     13.74 o 
   9   1  10     1049.97     1014.91     43.36 o 
  -9   2  10        0.58       -4.01      7.99 o 
  -8   2  10     1854.18     1997.69     60.97 o 
  -7   2  10      172.72      176.19     20.39 o 
  -6   2  10     2190.48     2146.21     41.20 o 
  -5   2  10      342.21      336.68     10.58 o 
  -4   2  10     2079.34     2014.22     38.09 o 
  -3   2  10        0.02        0.55      2.38 o 
  -2   2  10     3085.54     3099.99     47.58 o 
  -1   2  10      132.05      132.97      8.04 o 
   0   2  10     4064.20     3950.38     47.42 o 
   1   2  10      353.09      352.18     10.41 o 
   2   2  10     1533.50     1495.46     26.37 o 
   3   2  10        0.14        2.66      2.65 o 
   4   2  10     2800.44     2754.55     37.47 o 
   5   2  10      135.71      117.59      7.29 o 
   6   2  10      468.81      543.17     17.37 o 
   7   2  10       38.44       29.42      8.29 o 
   8   2  10     1177.88     1221.11     46.33 o 
   9   2  10       53.36       74.09     14.19 o 
  -9   3  10      636.96      731.23     53.05 o 
  -8   3  10        2.26        2.01      7.45 o 
  -7   3  10      786.75      806.91     32.83 o 
  -6   3  10       19.40       23.11      6.20 o 
  -5   3  10      552.95      580.48     22.19 o 
  -4   3  10      519.91      477.34     11.85 o 
  -3   3  10     2833.22     2799.89     41.51 o 
  -2   3  10      258.85      244.63      7.41 o 
  -1   3  10     2875.13     2729.75     53.90 o 
   0   3  10       41.68       39.02      4.91 o 
   1   3  10     2230.85     2168.07     30.67 o 
   2   3  10        6.28        1.55      2.59 o 
   3   3  10     2476.94     2498.85     32.21 o 
   4   3  10      320.43      343.70     10.21 o 
   5   3  10     3001.02     2966.34     40.13 o 
   6   3  10      980.78     1022.13     22.69 o 
   7   3  10     1537.77     1678.88     39.04 o 
   8   3  10      129.97      135.23     12.84 o 
  -9   4  10       23.97       -4.47     12.14 o 
  -8   4  10     1660.78     1751.10     54.87 o 
  -7   4  10        0.54        0.71      5.99 o 
  -6   4  10      578.90      565.29     34.29 o 
  -5   4  10      746.53      753.12     21.65 o 
  -4   4  10     1675.96     1608.34     54.16 o 
  -3   4  10      237.05      239.90     11.72 o 
  -2   4  10     1754.42     1639.33     28.80 o 
  -1   4  10       21.15       25.71      5.49 o 
   0   4  10     1443.53     1473.42     29.63 o 
   1   4  10        1.57       -2.47      2.47 o 
   2   4  10     1943.97     1984.00     32.10 o 
   3   4  10      692.97      739.66     14.98 o 
   4   4  10      631.78      655.48     14.83 o 
   5   4  10       77.73       58.79      5.41 o 
   6   4  10     1211.64     1165.35     24.59 o 
   7   4  10       16.01       18.05      6.34 o 
   8   4  10      549.54      580.29     26.20 o 
  -9   5  10       89.77       65.20     21.73 o 
  -8   5  10       89.43       93.31     13.98 o 
  -7   5  10      791.59      862.26     35.16 o 
  -6   5  10      148.34      148.25     10.78 o 
  -5   5  10      495.57      517.91     25.42 o 
  -4   5  10       76.16       81.02      9.89 o 
  -3   5  10      395.39      439.76     15.17 o 
  -2   5  10      122.69      115.87      7.67 o 
  -1   5  10     1083.45     1030.43     32.38 o 
   0   5  10      360.51      371.27     37.99 o 
   1   5  10     1417.39     1453.98     33.29 o 
   2   5  10      111.41      121.42      8.45 o 
   3   5  10       78.94       66.94      6.80 o 
   4   5  10      181.83      185.60     10.43 o 
   5   5  10      975.08      973.43     21.83 o 
   6   5  10      126.43      129.45      9.56 o 
   7   5  10      735.65      800.92     25.62 o 
   8   5  10      201.39      209.66     14.13 o 
  -8   6  10      346.14      389.99     29.72 o 
  -7   6  10       51.58       47.16     10.74 o 
  -6   6  10      436.23      483.18     18.16 o 
  -5   6  10       66.46       67.32      7.21 o 
  -4   6  10      375.82      395.08     15.16 o 
  -3   6  10       67.39       73.27     18.94 o 
  -2   6  10      758.69      748.14     20.41 o 
  -1   6  10       12.89       17.11      7.10 o 
   0   6  10      986.33      965.86     30.73 o 
   1   6  10      157.74      160.98     10.76 o 
   2   6  10       81.85       80.80      8.49 o 
   3   6  10       49.56       33.51      5.65 o 
   4   6  10      966.94      937.08     36.18 o 
   5   6  10        6.45        0.65      3.93 o 
   6   6  10      447.78      444.25     16.94 o 
   7   6  10      130.12      115.47     13.24 o 
   8   6  10      302.76      282.83     19.62 o 
  -8   7  10        2.59       12.14     13.42 o 
  -7   7  10       83.11       74.78     12.73 o 
  -6   7  10        4.24       -0.75      6.45 o 
  -5   7  10      743.21      772.15     21.39 o 
  -4   7  10        4.60        4.48      4.20 o 
  -3   7  10      409.90      420.46     23.03 o 
  -2   7  10        7.68       12.73      4.45 o 
  -1   7  10      109.97      103.64     15.59 o 
   0   7  10       24.52       10.37      3.60 o 
   1   7  10      399.34      327.50     15.24 o 
   2   7  10      223.98      268.49     13.96 o 
   3   7  10      794.08      844.57     22.25 o 
   4   7  10       17.70       14.70      4.89 o 
   5   7  10        2.66        3.06      4.07 o 
   6   7  10       30.53       18.77      5.60 o 
   7   7  10      369.11      357.24     19.19 o 
  -7   8  10        9.32        0.17      7.20 o 
  -6   8  10       13.25       12.96      7.45 o 
  -5   8  10       58.20       66.98      8.29 o 
  -4   8  10      496.18      488.72     23.53 o 
  -3   8  10        4.69        0.69      3.85 o 
  -2   8  10      418.77      423.08     20.20 o 
  -1   8  10        0.78       -0.01      3.58 o 
   0   8  10       97.91       74.99      7.21 o 
   1   8  10       37.24       33.15      6.00 o 
   2   8  10     1198.03     1163.93     30.88 o 
   3   8  10       67.31       63.19      9.02 o 
   4   8  10      118.36      122.52      9.75 o 
   5   8  10        0.75        0.65      4.10 o 
   6   8  10      277.20      252.23     13.40 o 
   7   8  10       27.34       26.94      7.38 o 
  -7   9  10      111.91       72.87     21.73 o 
  -6   9  10       30.19       33.56     10.27 o 
  -5   9  10      169.82      185.56     16.51 o 
  -4   9  10        0.96       -2.83      4.39 o 
  -3   9  10     1281.47     1305.32     35.86 o 
  -2   9  10       11.28        6.51      4.44 o 
  -1   9  10      414.14      377.34     25.99 o 
   0   9  10       36.67       26.55      6.46 o 
   1   9  10      227.30      235.35     11.18 o 
   2   9  10      118.44      146.59     11.63 o 
   3   9  10      671.01      648.84     21.53 o 
   4   9  10       26.40       26.60      6.12 o 
   5   9  10      213.23      179.85     12.10 o 
   6   9  10        0.36       -0.28      4.79 o 
  -6  10  10      358.01      377.12     37.71 o 
  -5  10  10       53.22       45.74      8.03 o 
  -4  10  10      163.41      153.41     12.45 o 
  -3  10  10       30.63       22.62      6.09 o 
  -2  10  10       78.27       71.41      8.26 o 
  -1  10  10       20.45       15.04      5.11 o 
   0  10  10      208.07      193.49     11.47 o 
   1  10  10        0.39       -1.94      3.54 o 
   2  10  10      448.74      475.45     14.72 o 
   3  10  10      159.87      144.72     11.02 o 
   4  10  10      620.64      630.35     20.78 o 
   5  10  10       15.87        6.40      5.15 o 
  -5  11  10      403.13      381.99     51.13 o 
  -4  11  10       19.08       18.84      7.93 o 
  -3  11  10      613.61      629.53     26.92 o 
  -2  11  10       68.18       62.27      8.24 o 
  -1  11  10     1290.42     1268.10     32.00 o 
   0  11  10       14.13       21.18      7.01 o 
   1  11  10      767.91      750.46     22.77 o 
   2  11  10      164.59      168.51     14.02 o 
   3  11  10      666.76      698.86     17.19 o 
   4  11  10      189.01      174.68     11.91 o 
  -3  12  10      125.19       92.10     12.79 o 
  -2  12  10      559.03      521.33     25.08 o 
  -1  12  10        7.28        2.42      6.02 o 
   0  12  10      768.85      789.28     39.50 o 
   1  12  10      154.38      170.04     18.68 o 
   2  12  10      608.84      585.02     26.63 o 
  -9   0  11      135.81      145.73     25.57 o 
  -7   0  11     1903.27     1966.75     46.24 o 
  -5   0  11     2507.04     2488.57     50.07 o 
  -3   0  11     2592.26     2610.97     68.48 o 
  -1   0  11     1648.30     1684.21     89.17 o 
   1   0  11     1657.84     1606.40     39.66 o 
   3   0  11     5150.68     4906.92     88.96 o 
   5   0  11     1344.84     1411.08     70.63 o 
   7   0  11     1544.33     1515.00     52.20 o 
  -9   1  11       54.16       35.40     11.65 o 
  -8   1  11      582.16      623.20     32.24 o 
  -7   1  11        8.09        1.23      3.79 o 
  -6   1  11     1806.86     1859.43     30.20 o 
  -5   1  11        4.24        1.01      2.98 o 
  -4   1  11     2738.02     2791.17     42.52 o 
  -3   1  11      445.38      464.50     28.14 o 
  -2   1  11     4433.57     4313.16     69.74 o 
  -1   1  11      226.83      206.85     11.54 o 
   0   1  11     4793.90     4654.33     65.47 o 
   1   1  11      232.16      232.77     10.91 o 
   2   1  11     3869.86     3776.01     47.55 o 
   3   1  11      249.79      254.10      9.94 o 
   4   1  11     1922.12     1990.16     30.92 o 
   5   1  11       24.52       15.19      4.54 o 
   6   1  11     2492.29     2573.54     49.93 o 
   7   1  11      107.07      110.42     12.59 o 
   8   1  11     1520.24     1529.94     44.27 o 
  -8   2  11      279.29      294.64     17.48 o 
  -7   2  11      363.08      363.52     18.01 o 
  -6   2  11        0.06       -2.89      3.25 o 
  -5   2  11     2210.85     2190.29     32.27 o 
  -4   2  11      133.01      139.58      7.85 o 
  -3   2  11     1622.73     1626.71     50.56 o 
  -2   2  11      206.87      192.96     11.43 o 
  -1   2  11      810.99      777.82     20.04 o 
   0   2  11        3.18        2.23      3.21 o 
   1   2  11     2967.09     2960.32     39.62 o 
   2   2  11      208.34      191.72      8.52 o 
   3   2  11     2199.63     2219.90     33.03 o 
   4   2  11       14.31       14.75      4.21 o 
   5   2  11     1756.11     1786.61     29.30 o 
   6   2  11       51.02       57.19      7.28 o 
   7   2  11     1025.30      985.33     28.73 o 
   8   2  11       19.18       10.00      8.08 o 
  -8   3  11     1207.62     1226.95     43.85 o 
  -7   3  11       58.54       46.21     10.16 o 
  -6   3  11      773.06      827.45     36.63 o 
  -5   3  11      507.09      497.72     24.85 o 
  -4   3  11     1427.65     1391.03     30.24 o 
  -3   3  11      770.66      761.25     17.32 o 
  -2   3  11     4194.93     4062.62     68.96 o 
  -1   3  11      201.21      197.52     12.04 o 
   0   3  11     2374.90     2394.28     40.81 o 
   1   3  11      144.80      156.61      9.17 o 
   2   3  11      940.78      947.39     19.08 o 
   3   3  11        1.89        4.14      3.19 o 
   4   3  11     2619.62     2618.68     37.41 o 
   5   3  11       45.38       50.78      5.51 o 
   6   3  11     1252.36     1316.29     26.85 o 
   7   3  11       38.79       36.20      7.02 o 
   8   3  11     1065.75     1167.55     33.46 o 
  -8   4  11       49.67       69.03     21.09 o 
  -7   4  11     1567.16     1493.33     48.02 o 
  -6   4  11      516.41      540.55     16.89 o 
  -5   4  11      182.92      194.42     15.04 o 
  -4   4  11       48.41       42.50      5.99 o 
  -3   4  11       28.09       30.07      4.76 o 
  -2   4  11        7.66        6.42      4.49 o 
  -1   4  11     3104.91     3178.92     58.03 o 
   0   4  11      397.97      403.79     17.13 o 
   1   4  11      502.85      498.60     16.60 o 
   2   4  11       38.05       34.02      5.81 o 
   3   4  11      321.27      345.53     12.55 o 
   4   4  11       60.45       64.47      6.65 o 
   5   4  11     2685.75     2606.23     41.29 o 
   6   4  11      154.75      181.88     13.67 o 
   7   4  11      552.20      589.20     22.57 o 
  -8   5  11      171.82      184.09     28.12 o 
  -7   5  11       74.97       70.97     11.65 o 
  -6   5  11     1027.69     1063.04     32.13 o 
  -5   5  11      326.25      323.29     14.45 o 
  -4   5  11      657.70      651.64     18.42 o 
  -3   5  11      557.10      539.17     25.10 o 
  -2   5  11      179.26      163.10     10.67 o 
  -1   5  11       13.53       11.62      5.77 o 
   0   5  11     2978.25     2875.07     76.38 o 
   1   5  11      112.99       85.94      8.22 o 
   2   5  11      108.36       93.36      8.39 o 
   3   5  11        0.16       -2.46      3.52 o 
   4   5  11     1141.91     1166.82     31.08 o 
   5   5  11       35.75       39.13      6.71 o 
   6   5  11      655.93      664.20     20.95 o 
   7   5  11        0.75        0.20      6.08 o 
  -7   6  11      126.47      157.88     26.85 o 
  -6   6  11       26.49       25.18      6.30 o 
  -5   6  11      286.11      295.70     16.51 o 
  -4   6  11        2.05        1.02      3.94 o 
  -3   6  11      355.22      363.95     19.93 o 
  -2   6  11      111.58      110.71      7.91 o 
  -1   6  11      298.00      281.44     16.95 o 
   0   6  11       55.38       50.90      8.71 o 
   1   6  11      182.28      164.15     11.49 o 
   2   6  11       86.09       81.08      9.16 o 
   3   6  11      472.69      505.57     23.90 o 
   4   6  11      127.21      106.17     10.53 o 
   5   6  11      409.19      404.68     25.70 o 
   6   6  11      192.58      169.77     11.67 o 
   7   6  11      320.36      282.60     19.05 o 
  -7   7  11       12.91       12.78     11.51 o 
  -6   7  11      278.95      272.95     29.72 o 
  -5   7  11       11.81        8.43      5.09 o 
  -4   7  11      184.33      176.86     11.15 o 
  -3   7  11        0.13        3.03      4.11 o 
  -2   7  11      256.22      247.11     17.09 o 
  -1   7  11      278.81      292.83     11.56 o 
   0   7  11       57.01       65.08      9.95 o 
   1   7  11      167.14      161.10     11.46 o 
   2   7  11     1607.72     1525.88     40.64 o 
   3   7  11        5.95        1.64      4.55 o 
   4   7  11      230.55      259.55     15.06 o 
   5   7  11       63.72       58.29      7.72 o 
   6   7  11      149.32      154.10     13.50 o 
  -6   8  11        1.26       -9.59      9.59 o 
  -5   8  11      520.63      520.87     19.84 o 
  -4   8  11       40.50       31.36      6.51 o 
  -3   8  11      302.13      279.16     13.70 o 
  -2   8  11        8.90        5.39      4.30 o 
  -1   8  11      218.35      212.98     15.41 o 
   0   8  11        0.04       -4.54      4.54 o 
   1   8  11      193.36      208.04     18.64 o 
   2   8  11      140.96      150.68     12.36 o 
   3   8  11      147.04      132.61     11.58 o 
   4   8  11       75.34       58.82     14.02 o 
   5   8  11      181.66      177.44     11.71 o 
   6   8  11        0.67        2.27      4.52 o 
  -6   9  11      121.47      154.04     27.48 o 
  -5   9  11        5.21        4.39      6.47 o 
  -4   9  11      248.57      246.57     13.87 o 
  -3   9  11      175.56      159.09     11.27 o 
  -2   9  11      262.65      275.30     15.31 o 
  -1   9  11        3.05        1.98      3.97 o 
   0   9  11      254.92      264.87     14.05 o 
   1   9  11        2.90       -3.61      4.94 o 
   2   9  11      520.06      490.61     20.51 o 
   3   9  11       39.14       37.47      7.98 o 
   4   9  11      850.47      885.94     28.48 o 
   5   9  11      165.90      193.28     12.44 o 
  -5  10  11      318.48      332.51     31.32 o 
  -4  10  11       92.13       74.07     11.80 o 
  -3  10  11      535.93      497.08     19.55 o 
  -2  10  11       65.59       73.51      8.62 o 
  -1  10  11      423.85      430.92     17.12 o 
   0  10  11       15.45        5.66      4.62 o 
   1  10  11      601.93      631.76     31.62 o 
   2  10  11       49.10       41.29     12.73 o 
   3  10  11      209.69      169.27     14.54 o 
   4  10  11       13.73        4.59      5.98 o 
  -3  11  11        3.21       -3.85      6.14 o 
  -2  11  11      490.72      481.77     24.59 o 
  -1  11  11      146.74      149.24     14.70 o 
   0  11  11      743.31      765.82     23.48 o 
   1  11  11        0.03        4.83      4.68 o 
   2  11  11      615.57      591.84     55.88 o 
  -8   0  12        1.09       -1.92     10.87 o 
  -6   0  12      300.42      316.50     15.27 o 
  -4   0  12      916.81      906.15     37.12 o 
  -2   0  12      362.10      376.20     22.54 o 
   0   0  12       24.97       12.19      6.73 o 
   2   0  12     3528.33     3474.46     70.09 o 
   4   0  12      870.83      957.76     31.35 o 
   6   0  12     1437.94     1441.02     50.85 o 
  -8   1  12       58.54       35.91     12.18 o 
  -7   1  12      398.99      418.15     13.36 o 
  -6   1  12        0.60       -3.03      3.03 o 
  -5   1  12      696.92      723.86     18.26 o 
  -4   1  12        9.42        7.39      5.06 o 
  -3   1  12      905.68      896.34     27.95 o 
  -2   1  12       87.52       77.17     10.52 o 
  -1   1  12      398.56      375.56     15.80 o 
   0   1  12      346.05      342.01     15.25 o 
   1   1  12     1842.81     1889.63     32.20 o 
   2   1  12       59.95       51.80      6.15 o 
   3   1  12      756.94      783.99     19.48 o 
   4   1  12      444.60      445.76     14.82 o 
   5   1  12      167.35      210.48     10.64 o 
   6   1  12      268.85      291.52     20.20 o 
   7   1  12      723.29      809.43     26.52 o 
  -8   2  12      549.95      527.33     44.74 o 
  -7   2  12       63.86       46.34      6.78 o 
  -6   2  12        6.66        7.91      3.80 o 
  -5   2  12      193.11      183.36     10.41 o 
  -4   2  12      779.58      805.48     24.66 o 
  -3   2  12       41.21       40.84      7.13 o 
  -2   2  12      311.67      300.17     21.13 o 
  -1   2  12      391.82      404.11     14.97 o 
   0   2  12      765.04      774.33     21.05 o 
   1   2  12       97.82       88.11      8.07 o 
   2   2  12      564.22      560.90     14.91 o 
   3   2  12      494.18      517.07     14.57 o 
   4   2  12     1564.23     1590.60     34.57 o 
   5   2  12       51.51       53.16      6.22 o 
   6   2  12     1410.74     1460.36     32.25 o 
   7   2  12        0.13        2.60      5.05 o 
  -7   3  12      878.82      953.63     87.25 o 
  -6   3  12        9.25        7.70      4.10 o 
  -5   3  12     1043.32     1027.22     42.47 o 
  -4   3  12      104.70      110.31      7.98 o 
  -3   3  12      858.95      827.73     26.30 o 
  -2   3  12      400.11      392.54     17.28 o 
  -1   3  12     1393.31     1339.08     35.70 o 
   0   3  12      270.73      261.27     14.18 o 
   1   3  12     1307.65     1328.16     26.51 o 
   2   3  12      793.76      801.57     19.99 o 
   3   3  12      998.41     1042.33     23.34 o 
   4   3  12      497.72      542.24     15.22 o 
   5   3  12      830.93      879.11     20.09 o 
   6   3  12      447.12      453.33     20.75 o 
   7   3  12      567.40      634.98     21.28 o 
  -7   4  12       32.32       27.14     20.45 o 
  -6   4  12      458.99      475.91     14.20 o 
  -5   4  12      636.61      611.66     22.16 o 
  -4   4  12       42.44       37.19      5.51 o 
  -3   4  12      482.28      487.90     20.85 o 
  -2   4  12     1348.97     1294.20     33.52 o 
  -1   4  12       22.36       22.36      6.15 o 
   0   4  12     1315.83     1267.50     33.12 o 
   1   4  12     1273.53     1303.00     29.94 o 
   2   4  12      397.88      411.48     20.05 o 
   3   4  12      226.90      210.79     11.89 o 
   4   4  12      768.01      755.25     22.38 o 
   5   4  12      101.80      108.76     10.96 o 
   6   4  12     1152.64     1146.26     37.64 o 
  -7   5  12      888.34      901.59     33.24 o 
  -6   5  12      274.22      294.49     16.49 o 
  -5   5  12     1014.21     1048.73     27.59 o 
  -4   5  12        7.03        8.08      4.30 o 
  -3   5  12     1489.30     1457.73     39.86 o 
  -2   5  12       49.27       54.89      9.65 o 
  -1   5  12     2107.54     2142.89     53.11 o 
   0   5  12      828.30      823.89     30.23 o 
   1   5  12     1156.11     1235.25     29.39 o 
   2   5  12      206.18      221.89     19.12 o 
   3   5  12     1228.24     1326.71     30.81 o 
   4   5  12      325.76      362.95     25.79 o 
   5   5  12     1184.68     1143.51     47.15 o 
   6   5  12      228.87      213.47     17.52 o 
  -6   6  12      609.09      608.04     26.96 o 
  -5   6  12       25.30       20.23      6.14 o 
  -4   6  12      949.68      963.23     25.83 o 
  -3   6  12      537.63      539.87     17.63 o 
  -2   6  12      528.52      562.45     24.80 o 
  -1   6  12      348.00      376.01     20.64 o 
   0   6  12     1752.66     1740.51     47.22 o 
   1   6  12        0.22       -1.36      4.43 o 
   2   6  12      828.55      792.66     25.95 o 
   3   6  12      405.20      383.44     18.04 o 
   4   6  12      636.92      593.70     22.85 o 
   5   6  12      251.06      268.80     15.65 o 
   6   6  12      727.90      779.79     27.59 o 
  -6   7  12       18.22       43.46     17.90 o 
  -5   7  12     1139.35     1160.76     38.00 o 
  -4   7  12        3.40        3.16      4.89 o 
  -3   7  12     1655.76     1755.83     37.28 o 
  -2   7  12       39.19       27.13      4.73 o 
  -1   7  12      999.81     1022.90     35.05 o 
   0   7  12      137.25      104.09     12.50 o 
   1   7  12     1255.24     1298.09     34.56 o 
   2   7  12      211.51      218.67     14.13 o 
   3   7  12     1787.65     1838.52     51.45 o 
   4   7  12       15.60        0.90      5.67 o 
   5   7  12      450.68      492.07     24.45 o 
  -5   8  12        1.80        3.08      6.95 o 
  -4   8  12     1303.44     1405.74     53.97 o 
  -3   8  12       20.87       23.25      6.15 o 
  -2   8  12     1558.82     1559.76     34.22 o 
  -1   8  12        3.44        1.76      8.32 o 
   0   8  12      321.98      291.25     20.74 o 
   1   8  12        4.50       -0.11      7.26 o 
   2   8  12     2352.22     2374.95     51.27 o 
   3   8  12        0.36       -4.91      4.91 o 
   4   8  12      324.65      362.98     19.47 o 
  -4   9  12       62.80       40.72     16.01 o 
  -3   9  12      962.65     1001.61     36.12 o 
  -2   9  12       88.09       82.82     12.27 o 
  -1   9  12      458.38      486.41     19.29 o 
   0   9  12       88.60       80.29     13.01 o 
   1   9  12     1520.61     1705.92     49.06 o 
   2   9  12      135.94      129.35     12.62 o 
   3   9  12      619.87      610.97     32.84 o 
  -2  10  12      626.59      671.07     29.57 o 
  -1  10  12       58.43       51.62      8.67 o 
   0  10  12     1198.03     1169.97     57.46 o 
   1  10  12      205.53      198.64     26.93 o 
   2  10  12      558.90      600.51     28.27 o 
  -7   0  13       12.19        2.27      7.99 o 
  -5   0  13      188.58      183.03     17.75 o 
  -3   0  13      103.78       94.79     19.18 o 
  -1   0  13      910.78      858.25     36.31 o 
   1   0  13      538.29      548.82     39.11 o 
   3   0  13      225.66      248.38     16.26 o 
   5   0  13      417.21      418.02     21.64 o 
  -7   1  13       15.75       14.16      7.55 o 
  -6   1  13       98.07      100.18      7.90 o 
  -5   1  13       30.77       28.36      7.06 o 
  -4   1  13      362.70      345.35     23.34 o 
  -3   1  13        7.70        3.01      4.74 o 
  -2   1  13       30.55       26.77      6.26 o 
  -1   1  13        5.40        4.46      4.39 o 
   0   1  13        2.57       -1.53      4.14 o 
   1   1  13        4.21        6.33      4.04 o 
   2   1  13      467.01      456.34     15.24 o 
   3   1  13        9.26       10.72      4.41 o 
   4   1  13      190.58      226.69     11.35 o 
   5   1  13       87.22       89.93      8.43 o 
   6   1  13       46.19       23.90      7.06 o 
  -6   2  13        1.39       -1.90      4.57 o 
  -5   2  13       49.65       44.57     14.72 o 
  -4   2  13        1.06        0.17      5.60 o 
  -3   2  13      767.01      763.79     29.09 o 
  -2   2  13      416.90      414.93     31.76 o 
  -1   2  13      416.08      410.67     20.95 o 
   0   2  13       38.05       30.41      8.07 o 
   1   2  13      724.51      721.68     17.76 o 
   2   2  13      120.55      121.82     11.06 o 
   3   2  13      505.44      513.06     15.19 o 
   4   2  13       34.89       26.61      5.04 o 
   5   2  13      126.30      164.97     10.29 o 
   6   2  13       40.82       30.77      8.05 o 
  -6   3  13      809.47      805.55     26.11 o 
  -5   3  13       35.06       34.80      6.30 o 
  -4   3  13      208.11      215.91     27.45 o 
  -3   3  13      539.77      524.90     24.53 o 
  -2   3  13      403.73      424.96     21.80 o 
  -1   3  13      160.83      154.15     12.38 o 
   0   3  13     1177.48     1189.10     34.97 o 
   1   3  13        0.29        2.31      4.39 o 
   2   3  13      157.12      170.63     11.22 o 
   3   3  13       11.81       14.94      5.58 o 
   4   3  13      874.86      872.56     22.33 o 
   5   3  13       44.74       38.19      7.46 o 
  -6   4  13        1.10       -0.37      7.90 o 
  -5   4  13      368.01      388.59     16.85 o 
  -4   4  13      298.26      306.81     23.50 o 
  -3   4  13      285.11      309.87     35.89 o 
  -2   4  13        2.69        4.52      5.17 o 
  -1   4  13     2053.98     2011.94     45.52 o 
   0   4  13       54.88       44.88      8.19 o 
   1   4  13      364.03      370.62     16.31 o 
   2   4  13        4.87        1.86      4.33 o 
   3   4  13      601.11      618.11     20.80 o 
   4   4  13       15.34       14.01      5.84 o 
   5   4  13      859.22      858.23     28.35 o 
  -6   5  13      975.42      963.91     43.33 o 
  -5   5  13       31.56       19.98      6.28 o 
  -4   5  13      866.01      889.73     22.74 o 
  -3   5  13       27.28       12.45      7.13 o 
  -2   5  13     2522.68     2604.13     62.45 o 
  -1   5  13       85.82       76.79     11.76 o 
   0   5  13     1271.37     1322.82     40.94 o 
   1   5  13       50.68       31.34      6.66 o 
   2   5  13      676.04      723.08     22.75 o 
   3   5  13       32.16       39.47      8.26 o 
   4   5  13     1818.70     2023.46     46.56 o 
   5   5  13       30.97       30.62      8.12 o 
  -5   6  13      893.69      925.26     34.67 o 
  -4   6  13        2.26       -3.86      4.30 o 
  -3   6  13      638.22      615.66     37.09 o 
  -2   6  13       80.95       81.42     12.38 o 
  -1   6  13     1204.06     1273.73     40.77 o 
   0   6  13       11.74        4.52      7.07 o 
   1   6  13     1404.62     1433.94     43.78 o 
   2   6  13        1.37        2.21      5.49 o 
   3   6  13     1397.40     1419.87     37.79 o 
   4   6  13        0.48        1.97      5.88 o 
  -4   7  13     1847.60     1990.29     41.47 o 
  -3   7  13        0.01       -2.65      3.62 o 
  -2   7  13     2506.09     2755.05    128.85 o 
  -1   7  13       44.20       38.97      9.63 o 
   0   7  13     1049.25     1161.76     39.33 o 
   1   7  13        3.50       -1.34      6.64 o 
   2   7  13     1820.04     1920.53     45.69 o 
   3   7  13        4.48        2.81      7.03 o 
  -3   8  13     1088.95     1082.09     27.67 o 
  -2   8  13       15.59       27.97      8.60 o 
  -1   8  13      720.72      735.97     52.64 o 
   0   8  13       13.06       11.90      8.16 o 
   1   8  13     1649.39     1660.30     49.24 o 
   2   8  13       56.39       71.63     10.35 o 
  -1   9  13       21.14       16.68      9.71 o 
   0   9  13     2092.27     2135.03     79.88 o 
  -4   0  14      558.40      591.84     32.00 o 
  -2   0  14      489.53      524.89     29.48 o 
   0   0  14      824.66      800.37     36.67 o 
   2   0  14      755.06      786.55     29.77 o 
   4   0  14       92.04       72.48     16.03 o 
  -5   1  14      630.52      658.70     46.47 o 
  -4   1  14      213.71      229.38     17.47 o 
  -3   1  14      384.38      375.74     17.91 o 
  -2   1  14       52.85       44.58      8.19 o 
  -1   1  14       73.43       60.36      8.79 o 
   0   1  14        1.65       -1.15      4.98 o 
   1   1  14      194.08      182.92     12.07 o 
   2   1  14      208.32      191.74     10.77 o 
   3   1  14      161.10      154.76     11.01 o 
   4   1  14       17.49       24.14      5.99 o 
  -5   2  14      129.84      119.93     14.18 o 
  -4   2  14      761.54      795.84     31.82 o 
  -3   2  14      221.87      244.17     18.83 o 
  -2   2  14      457.87      408.27     28.28 o 
  -1   2  14       15.42        6.05      6.14 o 
   0   2  14      676.34      663.71     28.21 o 
   1   2  14      574.67      557.43     21.92 o 
   2   2  14      730.61      717.57     23.42 o 
   3   2  14       89.75       81.74      9.26 o 
   4   2  14      411.32      416.49     17.32 o 
  -5   3  14      168.51      171.57     21.41 o 
  -4   3  14      296.79      295.31     19.79 o 
  -3   3  14      651.29      624.47     27.80 o 
  -2   3  14      127.20      125.46     14.36 o 
  -1   3  14      456.46      421.64     22.57 o 
   0   3  14      352.52      358.27     18.50 o 
   1   3  14      577.61      572.06     23.05 o 
   2   3  14      112.39      104.44     10.45 o 
   3   3  14      430.53      447.74     18.51 o 
   4   3  14      160.35      148.64     11.86 o 
  -4   4  14      623.60      545.20     32.08 o 
  -3   4  14      283.27      266.02     42.19 o 
  -2   4  14      525.54      508.03     24.11 o 
  -1   4  14      485.63      474.55     21.30 o 
   0   4  14     1016.47      971.64     30.89 o 
   1   4  14      138.90      173.77     22.88 o 
   2   4  14      601.21      651.56     22.11 o 
   3   4  14       57.45       54.76      8.32 o 
  -4   5  14       42.08       43.34     12.88 o 
  -3   5  14      281.13      268.14     19.05 o 
  -2   5  14      261.36      265.12     19.16 o 
  -1   5  14     2068.31     2122.87     67.61 o 
   0   5  14       77.45       75.98     17.01 o 
   1   5  14      723.71      775.71     31.71 o 
   2   5  14      111.81      135.49     13.15 o 
   3   5  14      341.74      327.80     18.20 o 
  -3   6  14      236.54      217.79     18.19 o 
  -2   6  14     1203.11     1208.68     41.06 o 
  -1   6  14      367.65      350.54     22.12 o 
   0   6  14      404.85      459.54     24.91 o 
   1   6  14       25.92        5.33      7.48 o 
   2   6  14     1640.21     1790.71     44.62 o 
   0   7  14       54.93       40.27     17.90 o 
  -3   0  15     1153.64     1228.28     57.85 o 
  -1   0  15      740.44      713.04     55.29 o 
   1   0  15     1090.25     1125.06     57.21 o 
  -3   1  15        0.01       -3.72      6.47 o 
  -2   1  15     1260.61     1225.76     40.64 o 
  -1   1  15       13.13        6.94      6.96 o 
   0   1  15     1262.18     1310.91     42.44 o 
   1   1  15      128.34      129.90     23.39 o 
   2   1  15     1218.32     1321.01     54.03 o 
  -2   2  15        2.96       -4.62      6.51 o 
  -1   2  15      862.19      895.96     34.69 o 
   0   2  15       18.94       21.52      8.97 o 
   1   2  15      818.20      881.03     34.45 o 
  -2   3  15      595.67      642.87     29.46 o 
  -1   3  15        1.46       -2.71      6.86 o 
   0   3  15      699.53      688.96     30.68 o 
   1   3  15      157.75      144.95     15.61 o 
                                                 
